# Supplementary material for: Testing the predictive value of functional traits in diverse ant communities
Source: Ecol Evol. 2023 Apr 19;13(4):e10000. doi: 10.1002/ece3.10000 (PMC10115899; doi:10.1002/ece3.10000)
Supplement: Supplementary file 1 — Dataset S1 [file ECE3-13-e10000-s001.csv]

	subfamily	eco_group	polymorph	genus	species	name	old_name	site	country	source	trophic	head_width	head_length	mandible_length	clypeus_length	inter_ocular_width	webbers	whole_body_length	eye_width	eye_position	pronotum_width	hind_femur_length	scape_length	label
2	Formicinae		3	Polyrhachis	abdominalis	Polyrhachis_abdominalis	Polyrhachis abdominalis Smith, 1858	sara_a	Malaysia	pfeiffer_2014	2.094117647	1.733	2.106	1.076	0.592	1.166	3.291	8.896	0.339	0.448718	1.175	NA	2.636499	Polyrhachis_abdominalis
3	Myrmicinae		3	Pheidole	aberrans	Pheidole_aberrans	Pheidole aberrans (1)	otamendi	Argentina	tillberg_2007	2.881470588	0.675	0.683	0.403	0.21	0.599	0.948	3.118	0.099	0.275256223	0.455	0.744731495	0.43471945	Pheidole_aberrans
4	Pseudomyrmecinae		1	Pseudomyrmex	acanthibus	Pseudomyrmex_acanthibus	Pseudomyrmex acanthibus (1)	ocampo	Argentina	tillberg_2007	1.561176471	0.558	0.713	0.239	0.123	0.337	1.01	3.441	0.225	0.095371669	0.362	0.544518136	0.246162548	Pseudomyrmex_acanthibus
8	Myrmicinae		2	Crematogaster	acuta	Crematogaster_acuta	Crematogaster acuta	ebcc	Peru	davidson_2003	2.453304706	0.901	0.799	0.392	0.163	0.695	1.154	4.337	NA	NA	0.569	1.31079556	0.835207759	Crematogaster_acuta
9	Myrmicinae		1	Podomyrma	adelaidae	Podomyrma_adelaidae	Podomyrma adelaidae	can_1_30	Australia	gibb_2013	2.320588235	1.665	1.703	0.986	0.818	1.382	2.235	7.314	0.254	0.348209043	1.152	1.754702539	1.298653148	Podomyrma_adelaidae
10	Myrmicinae	trap_jaw	1	Strumigenys	aechme	Strumigenys_aechme	Strumigenys aechme Bolton, 2000	sara_a	Malaysia	pfeiffer_2014	3.191176471	0.569	0.736	0.219	0.159	NA	0.703	2.632	0.044	0.235054	0.334	0.4272	0.316968	Strumigenys_aechme
11	Myrmicinae	trap_jaw	1	Strumigenys	aechme	Strumigenys_aechme_1	Strumigenys aechme Bolton, 2000	sara_l	Malaysia	pfeiffer_2014	3.067647059	NA	NA	NA	NA	NA	NA	NA	NA	NA	NA	NA	NA	Strumigenys_aechme
12	Myrmicinae	trap_jaw	1	Strumigenys	aechme	Strumigenys_aechme_2	Strumigenys aechme Bolton, 2000	sara_d	Malaysia	pfeiffer_2014	3.141176471	NA	NA	NA	NA	NA	NA	NA	NA	NA	NA	NA	NA	Strumigenys_aechme
13	Myrmicinae	trap_jaw	1	Strumigenys	aello	Strumigenys_aello	Strumigenys aello Bolton, 2000	sara_d	Malaysia	pfeiffer_2014	4.297058824	0.36	0.387	0.178	0.121	NA	0.463	1.755	0.016	0.470284	0.214	NA	0.212793	Strumigenys_aello
15	Dolichoderinae		1	Dolichoderus	affinis	Dolichoderus_affinis	Dolichoderus cf. affinis	bafr	Brunei	davidson_2003	3.123045294	NA	NA	NA	NA	NA	NA	NA	NA	NA	NA	NA	NA	Dolichoderus_affinis
16	Myrmicinae		3	Carebara	affinis	Carebara_affinis	Carebara affinis (Jerdon)	nq_12	Australia	bluthgen_2003	1.968527538	0.554	0.644	0.36	0.22	NA	0.74	2.128	0.036	0.273291926	0.351	0.742937413	0.673620071	Carebara_affinis
17	Dolichoderinae		1	Dolichoderus	affinis	Dolichoderus_affinis_1	Dolichoderus affinis Emery, 1889	sara_l	Malaysia	pfeiffer_2014	2.264705882	0.901	0.903	0.665	0.623	0.554	1.201	3.423	0.155	0.253599	0.583	1.625001	0.99926	Dolichoderus_affinis
18	Myrmicinae		3	Carebara	affinis	Carebara_affinis_1	Carebara affinis Jerdon, 1851	sara_a	Malaysia	pfeiffer_2014	3.726470588	0.55	0.632	0.309	0.122	0.519	0.744	2.396	0.029	0.267405	0.356	0.742017	0.569474	Carebara_affinis
19	Myrmicinae		3	Carebara	affinis	Carebara_affinis_2	Carebara affinis Jerdon, 1851	sara_k	Malaysia	pfeiffer_2014	3.844117647	NA	NA	NA	NA	NA	NA	NA	NA	NA	NA	NA	NA	Carebara_affinis
20	Myrmicinae		3	Carebara	affinis	Carebara_affinis_3	Carebara affinis Jerdon, 1851	sara_d	Malaysia	pfeiffer_2014	3.676470588	NA	NA	NA	NA	NA	NA	NA	NA	NA	NA	NA	NA	Carebara_affinis
21	Ponerinae		1	Hypoponera	agilis	Hypoponera_agilis	Hypoponera cf. agilis	osu_np	Argentina	hanish_2019	2.833160481	0.62	0.78	0.425	0.125	0.572	1.035	3.632	0.02	0.1795	0.48	0.645	0.595	Hypoponera_agilis
22	Ponerinae		1	Hypoponera	agilis	Hypoponera_agilis_1	Hypoponera cf. agilis	osu_np	Argentina	hanish_2019	2.833160481	0.635	0.78	0.425	0.155	0.579	1.13	3.921	0.02	0.141	0.49	0.655	0.6	Hypoponera_agilis
23	Myrmicinae		3	Pheidole	aglae	Pheidole_aglae	Pheidole aglae Forel, 1913	sara_a	Malaysia	pfeiffer_2014	3.241176471	0.7	0.846	0.455	0.255	0.509	1.373	3.594	0.133	0.180851	0.439	NA	1.115984	Pheidole_aglae
24	Myrmicinae		3	Pheidole	aglae	Pheidole_aglae_1	Pheidole aglae Forel, 1913	sara_k	Malaysia	pfeiffer_2014	3.358823529	NA	NA	NA	NA	NA	NA	NA	NA	NA	NA	NA	NA	Pheidole_aglae
26	Dolichoderinae		3	Technomyrmex	albipes	Technomyrmex_albipes	Technomyrmex albipes	bafr	Brunei	davidson_2003	2.582278529	0.6	0.62	0.29	0.18	NA	0.821428571	NA	0.11	NA	0.428571429	0.62	0.571428571	Technomyrmex_albipes
27	Dolichoderinae		3	Technomyrmex	albipes	Technomyrmex_albipes_1	Technomyrmex albipes (Smith)a, b	nq_12	Australia	bluthgen_2003	2.78531285	0.784	0.829	0.416	0.193	0.589	0.699	2.675	0.091	0.185765983	0.384	0.68123711	0.524023854	Technomyrmex_albipes
30	Myrmicinae		3	Messor	andrei	Messor_andrei	Messor andrei (8)	elliot	USA	tillberg_2007	2.109705882	1.84	1.768	0.772	0.5	1.563	2.494	7.879	0.253	0.319004525	1.093	2.399588298	1.646350206	Messor_andrei
31	Myrmicinae		3	Messor	andrei	Messor_andrei_1	Messor andrei (2)	sweetwater	USA	tillberg_2007	3.258529412	NA	NA	NA	NA	NA	NA	NA	NA	NA	NA	NA	NA	Messor_andrei
32	Ponerinae		1	Platythyrea	angusta	Platythyrea_angusta	Platythyrea angusta	ebcc	Peru	davidson_2003	2.759737353	1.14	1.36	0.658	0.361	0.912	2.562	7.793	0.251	0.397	0.909	1.508	1.085343264	Platythyrea_angusta
33	Myrmicinae		3	Pheidole	annexus	Pheidole_annexus	Pheidole annexus Eguchi, 2001	sara_k	Malaysia	pfeiffer_2014	3.867647059	0.536	0.592	0.314	0.191	0.441	0.809	2.511	0.079	0.241554	0.362	0.893231	0.615015	Pheidole_annexus
34	Myrmicinae		3	Pheidole	annexus	Pheidole_annexus_1	Pheidole annexus Eguchi, 2001	sara_d	Malaysia	pfeiffer_2014	3.7	NA	NA	NA	NA	NA	NA	NA	NA	NA	NA	NA	NA	Pheidole_annexus
35	Ponerinae		1	Gnamptogenys	annulata	Gnamptogenys_annulata	Gnamptogenys annulata	ebcc	Peru	davidson_2003	2.679481176	1.23	1.214	0.699	0.197	1.07	1.821	5.471	0.186	0.418	0.952	1.341212138	0.863103702	Gnamptogenys_annulata
36	Pseudomyrmecinae		1	Pseudomyrmex	apache	Pseudomyrmex_apache	Pseudomyrmex apache (2)	elliot	USA	tillberg_2007	1.618823529	0.959	1.133	0.447	0.144	0.642	1.582	5.61	0.263	0.201235658	0.59	0.937245432	0.437268796	Pseudomyrmex_apache
37	Ponerinae		1	Pachycondyla	apicalis	Pachycondyla_apicalis	Pachycondyla apicalis	ebcc	Peru	davidson_2003	3.080762353	3.019	3.064	2.503	0.723	1.73	3.784	11.456	0.539	0.621	1.713	3.843002082	3.036088602	Pachycondyla_apicalis
38	Dorylinae	army_ant	1	Aenictus	aratus	Aenictus_aratus	Aenictus aratus Forel	nq_12	Australia	bluthgen_2003	3.774571765	0.673	0.836	0.275	0.058	NA	1.181	3.784	NA	NA	0.502	1.144355277	0.733899857	Aenictus_aratus
39	Myrmicinae		2	Crematogaster	arcuata	Crematogaster_arcuata	Crematogaster arcuata	ebcc	Peru	davidson_2003	2.351160294	0.862	0.778	NA	0.183	0.661	1.281	4.868	0.192	0.39	0.541	NA	NA	Crematogaster_arcuata
40	Formicinae		3	Camponotus	ariceps	Camponotus_ariceps	Camponotus ariceps	ebcc	Peru	davidson_2003	2.591929118	1.481	1.828	0.777	0.498	0.931	3.045	8.332	0.385	0.862	1.2	2.4	2.689282804	Camponotus_ariceps
41	Myrmicinae		3	Pheidole	aristotelis	Pheidole_aristotelis	Pheidole aristotelis Forel, 1913	sara_a	Malaysia	pfeiffer_2014	3.526470588	0.532	0.486	0.292	0.188	0.455	0.617	1.966	0.058	0.222222	0.316	0.5422	0.544518	Pheidole_aristotelis
42	Myrmicinae		3	Pheidole	aristotelis	Pheidole_aristotelis_1	Pheidole aristotelis Forel, 1913	sara_l	Malaysia	pfeiffer_2014	3.402941176	NA	NA	NA	NA	NA	NA	NA	NA	NA	NA	NA	NA	Pheidole_aristotelis
43	Myrmicinae		3	Pheidole	aristotelis	Pheidole_aristotelis_2	Pheidole aristotelis Forel, 1913	sara_k	Malaysia	pfeiffer_2014	3.644117647	NA	NA	NA	NA	NA	NA	NA	NA	NA	NA	NA	NA	Pheidole_aristotelis
44	Myrmicinae		3	Pheidole	aristotelis	Pheidole_aristotelis_3	Pheidole aristotelis Forel, 1913	sara_d	Malaysia	pfeiffer_2014	3.476470588	NA	NA	NA	NA	NA	NA	NA	NA	NA	NA	NA	NA	Pheidole_aristotelis
45	Formicinae		3	Polyrhachis	armata	Polyrhachis_armata	Polyrhachis (myrmhopla) armata	bafr	Brunei	davidson_2003	2.103409518	1.822	2.191	0.807	0.337	1.292	3.296	8.683	0.342	0.788	1.519	2.153	NA	Polyrhachis_armata
46	Myrmicinae	trap_jaw	3	Daceton	armigerum	Daceton_armigerum	Daceton armigerum	ebcc	Peru	davidson_2003	2.314680294	2.517	2.738	1.757	0.59	1.855	2.35	10.871	0.372	0.76	2.63	2.486534134	NA	Daceton_armigerum
47	Formicinae		3	Camponotus	arrogans	Camponotus_arrogans	Camponotus arrogans (Smith, 1857)	sara_a	Malaysia	pfeiffer_2014	2.782352941	1.679	1.935	0.852	0.559	1.045	2.742	7.65	0.184	0.472868	0.936	2.864435	2.109612	Camponotus_arrogans
48	Formicinae		3	Camponotus	arrogans	Camponotus_arrogans_1	Camponotus arrogans (Smith, 1857)	sara_l	Malaysia	pfeiffer_2014	2.658823529	NA	NA	NA	NA	NA	NA	NA	NA	NA	NA	NA	NA	Camponotus_arrogans
49	Formicinae		3	Camponotus	arrogans	Camponotus_arrogans_2	Camponotus arrogans (Smith, 1857)	sara_k	Malaysia	pfeiffer_2014	2.9	NA	NA	NA	NA	NA	NA	NA	NA	NA	NA	NA	NA	Camponotus_arrogans
50	Formicinae		3	Camponotus	arrogans	Camponotus_arrogans_3	Camponotus arrogans (Smith, 1857)	sara_d	Malaysia	pfeiffer_2014	2.732352941	NA	NA	NA	NA	NA	NA	NA	NA	NA	NA	NA	NA	Camponotus_arrogans
51	Myrmicinae		3	Pheidole	athertonensis	Pheidole_athertonensis	P. cf. athertonensis Forelb, d	nq_12	Australia	bluthgen_2003	3.318503235	0.477	0.492	0.303	0.177	0.385	0.653	1.775	0.077	0.144308943	0.282	NA	0.697263222	Pheidole_athertonensis
52	Myrmicinae		3	Cephalotes	atratus	Cephalotes_atratus	Cephalotes atratus	ebcc	Peru	davidson_2003	2.234424118	3.85	2.683333333	1.15	0.625	3.366666667	4.191666667	NA	0.466666667	NA	2.516666667	3.825	1.783333333	Cephalotes_atratus
53	Myrmicinae		3	Cephalotes	atratus	Cephalotes_atratus_1	Cephalotes atratus (1)	herradura	Argentina	tillberg_2007	1.552941176	3.729	2.734	0.795	0.312	3.344	3.989	12.2	0.417	0.493050475	2.474	3.684019544	1.259015886	Cephalotes_atratus
54	Dolichoderinae		1	Dolichoderus	attelaboides	Dolichoderus_attelaboides	Dolichoderus attelaboides	ebcc	Peru	davidson_2003	2.183352059	1.848	2.532	0.939	0.503	1.141	3.988	10.362	0.334	0.785	1.332	3.620696756	3.463371768	Dolichoderus_attelaboides
55	Pseudomyrmecinae		1	Tetraponera	attenuata	Tetraponera_attenuata	Tetraponera attenuata	bafr	Brunei	davidson_2003	2.155863618	1.151	1.254	0.537	0.176	0.767	2.001	6.851	0.237	0.42	0.676	1.206313807	0.72	Tetraponera_attenuata
56	Myrmicinae		3	Wasmannia	auropunctata	Wasmannia_auropunctata	Wasmannia auropunctata	ebcc	Peru	davidson_2003	2.985914118	0.49	0.52	0.25	0.17	0.43	0.58	NA	0.07	NA	0.32	0.44	0.4	Wasmannia_auropunctata
57	Myrmicinae		3	Wasmannia	auropunctata	Wasmannia_auropunctata_1	Wasmannia auropunctata	osu_np	Argentina	hanish_2019	3.17	0.445	0.455	0.205	0.17	0.369	0.46	1.9	0.085	0.2088	0.26	0.335	0.365	Wasmannia_auropunctata
58	Myrmicinae		3	Wasmannia	auropunctata	Wasmannia_auropunctata_2	Wasmannia auropunctata	osu_np	Argentina	hanish_2019	3.17	0.45	0.46	0.22	0.13	0.355	0.46	2.063	0.115	0.1739	0.285	0.44	0.36	Wasmannia_auropunctata
59	Myrmicinae		3	Wasmannia	auropunctata	Wasmannia_auropunctata_3	Wasmannia auropunctata (2)	otamendi	Argentina	tillberg_2007	4.825588235	0.443	0.451	0.206	0.122	0.344	0.503	1.859	0.077	0.203991131	0.266	0.431885401	0.320975077	Wasmannia_auropunctata
60	Formicinae		3	Echinopla	australis	Echinopla_australis	Echinopla australis Forela, b	nq_12	Australia	bluthgen_2003	1.852568824	1.651	1.444	0.653	0.282	1.204	2.054	6.583	0.354	0.39265928	1.145	NA	1.699449617	Echinopla_australis
61	Myrmicinae		1	Vombisidris	australis	Vombisidris_australis	Vombisidris australis (Wheeler)	nq_12	Australia	bluthgen_2003	2.888495882	0.779	0.857	0.43	0.26	0.631	1.341	4.433	0.17	0.260210035	0.656	0.81405221	0.560928694	Vombisidris_australis
62	Amblyponinae		1	Amblyopone	australis	Amblyopone_australis	Amblyopone australis	can_1_30	Australia	gibb_2013	3.314705882	1.645	1.589	1.385	0.96	1.453	2.224	7.779	0.099	0.563247325	1	1.496717742	0.928008621	Amblyopone_australis
63	Ponerinae		1	Dinoponera	australis	Dinoponera_australis	Dinoponera australis	igu_np	Argentina	hanish_2019	3.670918184	5.385	5.48	4.065	0.85	3.623	7.25	27.517	1.105	0.2418	3.28	6.5	4.95	Dinoponera_australis
64	Ponerinae		1	Dinoponera	australis	Dinoponera_australis_1	Dinoponera australis	igu_np	Argentina	hanish_2019	3.738381471	5.585	5.595	4.13	0.8	3.813	7.7	28.252	1.08	0.2413	3.365	6.788	5.225	Dinoponera_australis
65	Ponerinae		1	Dinoponera	australis	Dinoponera_australis_2	Dinoponera australis	osu_np	Argentina	hanish_2019	3.106195782	4.815	5.33	4.03	0.855	3.514	6.99	26.378	1.05	0.1951	2.96	6.545	4.85	Dinoponera_australis
66	Ponerinae		1	Dinoponera	australis	Dinoponera_australis_3	Dinoponera australis	osu_np	Argentina	hanish_2019	3.106195782	4.805	5.175	3.915	0.81	3.571	7.14	26.133	1.025	0.2106	3.215	6.39	4.82	Dinoponera_australis
69	Formicinae		3	Polyrhachis	beccarii	Polyrhachis_beccarii	Polyrhachis (Myrma) beccarii	bafr	Brunei	davidson_2003	1.976020982	2.841	3.667	1.464	0.921	2.011	4.617	12.219	0.376	1.492	2.366	5.204628133	NA	Polyrhachis_beccarii
70	Myrmicinae		1	Lophomyrmex	bedoti	Lophomyrmex_bedoti	Lophomyrmex bedoti	bafr	Brunei	davidson_2003	2.822780068	0.705	0.719	0.354	0.186	0.621	0.948	2.947	0.089	0.25	0.449	0.768	0.733687263	Lophomyrmex_bedoti
71	Myrmicinae		1	Lophomyrmex	bedoti	Lophomyrmex_bedoti_1	Lophomyrmex bedoti Emery, 1893	sara_a	Malaysia	pfeiffer_2014	3.267647059	0.705	0.716	0.345	0.2	0.624	0.957	3.111	0.083	0.310056	0.46	0.830542	0.663397	Lophomyrmex_bedoti
72	Myrmicinae		1	Lophomyrmex	bedoti	Lophomyrmex_bedoti_2	Lophomyrmex bedoti Emery, 1893	sara_l	Malaysia	pfeiffer_2014	3.144117647	NA	NA	NA	NA	NA	NA	NA	NA	NA	NA	NA	NA	Lophomyrmex_bedoti
73	Myrmicinae		1	Lophomyrmex	bedoti	Lophomyrmex_bedoti_3	Lophomyrmex bedoti Emery, 1893	sara_k	Malaysia	pfeiffer_2014	3.385294118	NA	NA	NA	NA	NA	NA	NA	NA	NA	NA	NA	NA	Lophomyrmex_bedoti
74	Dolichoderinae		1	Iridomyrmex	bicknelli	Iridomyrmex_bicknelli	Iridomyrmex bicknelli	can_1_30	Australia	gibb_2013	3.238235294	0.752	0.96	0.555	0.338	0.453	1.312	3.592	0.181	0.266666667	0.514	NA	NA	Iridomyrmex_bicknelli
75	Myrmicinae		1	Pristomyrmex	bicolor	Pristomyrmex_bicolor	Pristomyrmex bicolor	bafr	Brunei	davidson_2003	2.568002997	1.292	1.231	0.676	0.276	1.056	1.407	5.409	0.17	0.378	0.822	1.584660531	1.372554188	Pristomyrmex_bicolor
76	Dolichoderinae		1	Dorymyrmex	bicolor	Dorymyrmex_bicolor	Dorymyrmex bicolor (3)	sweetwater	USA	tillberg_2007	3.018823529	0.82	0.897	0.449	0.189	0.411	1.124	3.53	0.143	0.323299889	0.494	1.274872543	0.909675217	Dorymyrmex_bicolor
77	Myrmicinae		3	Pheidole	biconstricta	Pheidole_biconstricta	Pheidole biconstricta	ebcc	Peru	davidson_2003	2.723257353	0.92	0.963	0.597	0.255	0.743	1.341	4.065	0.122	0.234	0.586	1.540194793	0.995800181	Pheidole_biconstricta
78	Myrmicinae		2	Monomorium	bicorne	Monomorium_bicorne	Monomorium bicorne	can_1_30	Australia	gibb_2013	2.682352941	NA	NA	NA	NA	NA	NA	NA	NA	NA	NA	NA	NA	Monomorium_bicorne
79	Dolichoderinae		1	Dolichoderus	bidens	Dolichoderus_bidens	Dolichoderus bidens	ebcc	Peru	davidson_2003	2.16876	1.351	1.483	0.789	0.494	0.895	2.365	7.035	0.285	0.475	0.966	2.411554271	2.025015802	Dolichoderus_bidens
80	Dolichoderinae		1	Turneria	bidentata	Turneria_bidentata	Turneria bidentata Forela	nq_12	Australia	bluthgen_2003	2.784251765	0.59	0.711	0.275	0.14	0.253	0.819	2.5	0.14	0.345991561	0.379	0.537587202	0.423268237	Turneria_bidentata
81	Formicinae		3	Polyrhachis	bihamata	Polyrhachis_bihamata	Polyrhachis (Polyrhachis) bihamata	bafr	Brunei	davidson_2003	2.185837391	2.158	2.585	1.082	0.499	1.467	3.986	10.953	0.369	1.228	1.876	4.007842312	3.185477358	Polyrhachis_bihamata
82	Ectatomminae		1	Gnamptogenys	binghamii	Gnamptogenys_binghamii	Gnamptogenys binghamii (Forel, 1990)	sara_k	Malaysia	pfeiffer_2014	4.047058824	1.12	1.068	0.741	0.762	0.848	1.721	5.172	0.163	0.363296	0.842	1.178246	1.072873	Gnamptogenys_binghamii
83	Ectatomminae		1	Gnamptogenys	binghamii	Gnamptogenys_binghamii_1	Gnamptogenys binghamii (Forel, 1990)	sara_d	Malaysia	pfeiffer_2014	3.879411765	NA	NA	NA	NA	NA	NA	NA	NA	NA	NA	NA	NA	Gnamptogenys_binghamii
84	Ponerinae	spec_pred	3	Leptogenys	birmana	Leptogenys_birmana	Leptogenys birmana	bafr	Brunei	davidson_2003	3.309853824	1.73	1.833	1.1	0.428	1.162	2.862	8.257	0.173	0.487	1.121	NA	1.589055694	Leptogenys_birmana
85	Dolichoderinae		1	Dolichoderus	bispinosus	Dolichoderus_bispinosus	Dolichoderus cf. bispinosus A	ebcc	Peru	davidson_2003	1.964471471	1.36	1.51	NA	NA	NA	1.67	NA	NA	NA	NA	NA	NA	Dolichoderus_bispinosus
86	Dolichoderinae		1	Dolichoderus	bispinosus	Dolichoderus_bispinosus_1	Dolichoderus cf. bispinosus B	ebcc	Peru	davidson_2003	2.052023529	1.438	1.244	0.517	0.408	0.851	1.79	5.563	0.193	0.451	0.961	2.344800631	1.401967903	Dolichoderus_bispinosus
87	Dolichoderinae		1	Dolichoderus	bispinosus	Dolichoderus_bispinosus_2	Dolichoderus bispinosus	igu_np	Argentina	hanish_2019	2.72	1.55	1.46	0.615	0.4	1.183	1.815	5.777	0.325	0.363	0.84	1.585	1.505	Dolichoderus_bispinosus
88	Dolichoderinae		1	Dolichoderus	bispinosus	Dolichoderus_bispinosus_3	Dolichoderus bispinosus	igu_np	Argentina	hanish_2019	2.72	1.36	1.285	0.51	0.395	0.863	1.7	5.473	0.28	0.3735	0.76	1.495	1.2	Dolichoderus_bispinosus
89	Formicinae		3	Camponotus	blandus	Camponotus_blandus	Camponotus blandus (2)	ocampo	Argentina	tillberg_2007	2.724411765	1.242	1.437	0.571	0.315	0.836	2.105	5.409	0.183	0.404314544	1.058	1.842788376	1.422461247	Camponotus_blandus
90	Formicinae		3	Camponotus	blandus	Camponotus_blandus_1	Camponotus nr. blandus (1)	herradura	Argentina	tillberg_2007	1.655882353	NA	NA	NA	NA	NA	NA	NA	NA	NA	NA	NA	NA	Camponotus_blandus
93	Myrmicinae		2	Crematogaster	borneensis	Crematogaster_borneensis	Crematogaster cf. borneensis A	bafr	Brunei	davidson_2003	1.893593106	NA	NA	NA	NA	NA	NA	NA	NA	NA	NA	NA	NA	Crematogaster_borneensis
94	Myrmicinae		2	Crematogaster	borneensis	Crematogaster_borneensis_1	Crematogaster cf. borneensis B	bafr	Brunei	davidson_2003	2.155863621	NA	NA	NA	NA	NA	NA	NA	NA	NA	NA	NA	NA	Crematogaster_borneensis
95	Formicinae		3	Camponotus	branneri	Camponotus_branneri	Camponotus branneri	ebcc	Peru	davidson_2003	2.146871765	NA	NA	NA	NA	NA	NA	NA	NA	NA	NA	NA	NA	Camponotus_branneri
96	Myrmicinae		2	Crematogaster	brasiliensis	Crematogaster_brasiliensis	Crematogaster brasiliensis	ebcc	Peru	davidson_2003	2.358456471	0.69	0.58	NA	NA	NA	0.69	NA	NA	NA	NA	NA	NA	Crematogaster_brasiliensis
97	Dolichoderinae		2	Forelius	brasiliensis	Forelius_brasiliensis	Forelius brasiliensis (6)	ocampo	Argentina	tillberg_2007	3.213529412	0.767	0.806	0.41	0.219	0.496	1.199	3.312	0.125	0.259305211	0.55	1.364047287	0.975	Forelius_brasiliensis
98	Dolichoderinae		2	Forelius	breviscapus	Forelius_breviscapus	Forelius cf. breviscapus (1)	ocampo	Argentina	tillberg_2007	4.175882353	0.643	0.701	0.231	0.168	0.416	0.803	2.466	0.112	NA	0.456	0.741431723	0.495939512	Forelius_breviscapus
99	Myrmicinae		1	Recurvidris	browni	Recurvidris_browni	Recurvidris browni Bolton, 1992	sara_a	Malaysia	pfeiffer_2014	3.723529412	0.558	0.606	0.303	0.155	0.473	0.89	2.93	0.083	0.212871	0.311	0.604331	0.444072	Recurvidris_browni
100	Myrmicinae		1	Myrmicaria	brunnea	Myrmicaria_brunnea	Myrmicaria brunnea	bafr	Brunei	davidson_2003	2.605470215	1.984	1.822	1.078	0.477	1.465	2.275	8.335	0.288	0.7	1.348	3.072445443	NA	Myrmicaria_brunnea
101	Myrmicinae		1	Myrmicaria	brunnea	Myrmicaria_brunnea_1	Myrmicaria brunnea Saunders, 1842	sara_a	Malaysia	pfeiffer_2014	3.220588235	2.001	1.841	1.063	0.488	1.479	2.353	8.729	0.276	0.395437	1.374	3.184774	2.002811	Myrmicaria_brunnea
102	Myrmicinae		1	Myrmicaria	brunnea	Myrmicaria_brunnea_2	Myrmicaria brunnea Saunders, 1842	sara_l	Malaysia	pfeiffer_2014	3.097058824	NA	NA	NA	NA	NA	NA	NA	NA	NA	NA	NA	NA	Myrmicaria_brunnea
104	Dorylinae	army_ant	3	Eciton	burchellii	Eciton_burchellii	Eciton burchellii	ebcc	Peru	davidson_2003	3.270342353	1.201	1.595	0.821	0.306	0.966	2.219	6.681	0.1	0.692	0.868	2.4320662	1.252287906	Eciton_burchellii
105	Myrmicinae		1	Proatta	butteli	Proatta_butteli	Proatta butteli Forel, 1912	sara_l	Malaysia	pfeiffer_2014	3.326470588	0.631	0.831	0.373	NA	0.533	0.937	2.999	0.07	0.229844	0.444	0.866088	0.685441	Proatta_butteli
106	Myrmicinae		1	Proatta	butteli	Proatta_butteli_1	Proatta butteli Forel, 1912	sara_d	Malaysia	pfeiffer_2014	3.4	NA	NA	NA	NA	NA	NA	NA	NA	NA	NA	NA	NA	Proatta_butteli
107	Ponerinae	spec_pred	1	Emeryopone	buttelreepeni	Emeryopone_buttelreepeni	Emeryopone buttelreepeni (Forel, 1912)	sara_a	Malaysia	pfeiffer_2014	3.029411765	0.805	1.019	0.694	0.201	NA	1.338	3.991	NA	NA	0.557	0.901626	0.756701	Emeryopone_buttelreepeni
108	Ponerinae	spec_pred	1	Emeryopone	buttelreepeni	Emeryopone_buttelreepeni_1	Emeryopone buttelreepeni (Forel, 1912)	sara_l	Malaysia	pfeiffer_2014	2.905882353	NA	NA	NA	NA	NA	NA	NA	NA	NA	NA	NA	NA	Emeryopone_buttelreepeni
114	Formicinae		2	Crematogaster	californica	Crematogaster_californica	Crematogaster californica (4)	torrey_pines	USA	tillberg_2007	2.309705882	1.107	0.988	0.451	0.243	0.854	1.185	4.257	0.187	0.353238866	0.635	1.07880304	0.924562599	Crematogaster_californica
115	Formicinae		2	Crematogaster	californica	Crematogaster_californica_1	Crematogaster californica (9)	elliot	USA	tillberg_2007	2.016764706	NA	NA	NA	NA	NA	NA	NA	NA	NA	NA	NA	NA	Crematogaster_californica
116	Formicinae		2	Crematogaster	californica	Crematogaster_californica_2	Crematogaster californica (6)	sweetwater	USA	tillberg_2007	2.800294118	NA	NA	NA	NA	NA	NA	NA	NA	NA	NA	NA	NA	Crematogaster_californica
117	Myrmicinae		3	Pogonomyrmex	californicus	Pogonomyrmex_californicus	Pogonomyrmex californicus (3)	sweetwater	USA	tillberg_2007	2.703235294	1.892	1.737	0.972	0.474	1.573	2.058	7.942	0.253	0.358088659	1.192	2.136123826	1.51418658	Pogonomyrmex_californicus
118	Formicinae		3	Camponotus	camelinus	Camponotus_camelinus	Camponotus camelinus	bafr	Brunei	davidson_2003	2.185837391	2.129	2.992	1.227	0.81	1.337	5.126	13.8	0.38	1.225	1.711	NA	4.064	Camponotus_camelinus
119	Amblyponinae	trap_jaw	3	Mystrium	camillae	Mystrium_camillae	Mystrium camillae Emery, 1889	sara_a	Malaysia	pfeiffer_2014	4.570588235	1.148	1.148	1.138	0.579	NA	1.204	5.377	NA	NA	0.637	0.87645	0.7136	Mystrium_camillae
120	Amblyponinae	trap_jaw	3	Mystrium	camillae	Mystrium_camillae_1	Mystrium camillae Emery, 1889	sara_l	Malaysia	pfeiffer_2014	4.447058824	NA	NA	NA	NA	NA	NA	NA	NA	NA	NA	NA	NA	Mystrium_camillae
121	Amblyponinae	trap_jaw	3	Mystrium	camillae	Mystrium_camillae_2	Mystrium camillae Emery, 1889	sara_k	Malaysia	pfeiffer_2014	4.688235294	NA	NA	NA	NA	NA	NA	NA	NA	NA	NA	NA	NA	Mystrium_camillae
122	Amblyponinae	trap_jaw	3	Mystrium	camillae	Mystrium_camillae_3	Mystrium camillae Emery, 1889	sara_d	Malaysia	pfeiffer_2014	4.520588235	NA	NA	NA	NA	NA	NA	NA	NA	NA	NA	NA	NA	Mystrium_camillae
123	Formicinae		3	Notoncus	capitatus	Notoncus_capitatus	Notoncus capitatus	can_1_30	Australia	gibb_2013	2.979411765	0.888	0.947	0.566	0.466	0.635	1.61	3.065	0.182	0.402323126	0.727	1.344507345	1.217663336	Notoncus_capitatus
124	Myrmicinae		3	Pheidole	carapuna	Pheidole_carapuna	Pheidole carapuna	ebcc	Peru	davidson_2003	2.774329412	0.556	0.569	0.327	0.145	0.471	0.739	2.409	0.08	NA	0.35	0.632664998	0.44	Pheidole_carapuna
125	Myrmicinae		2	Crematogaster	carinata	Crematogaster_carinata	Crematogaster carinata	ebcc	Peru	davidson_2003	2.365752353	0.672	0.587	0.292	0.152	0.566	0.661	2.353	0.097	NA	0.351	0.48	0.579249515	Crematogaster_carinata
126	Myrmicinae		3	Pheidole	cariniceps	Pheidole_cariniceps	Pheidole cariniceps	bafr	Brunei	davidson_2003	3.040089921	0.505	0.6	0.347	0.128	0.395	0.908	2.715	0.094	0.135	0.331	0.867254288	0.89	Pheidole_cariniceps
127	Amblyponinae	spec_pred	3	Myopopone	castanea	Myopopone_castanea	Myopopone castanea Smith, 1860	sara_a	Malaysia	pfeiffer_2014	3.929411765	2.026	1.836	1.545	1.112	NA	2.742	10.501	NA	NA	1.304	1.637883	NA	Myopopone_castanea
128	Myrmicinae		1	Meranoplus	castaneus	Meranoplus_castaneus	Meranoplus castaneus	bafr	Brunei	davidson_2003	2.478081679	1.217	0.988	NA	0.138	1.019	1.265	4.814	0.155	0.31	1.085	1.014	0.568697635	Meranoplus_castaneus
129	Formicinae		3	Polyrhachis	cephalotes	Polyrhachis_cephalotes	Polyrhachis (Myrmhopla) cephalotes	bafr	Brunei	davidson_2003	1.826152118	2.328	2.133	0.771	0.575	1.639	2.136	6.586	0.272	0.938	1.326	1.80611323	NA	Polyrhachis_cephalotes
130	Ponerinae	spec_pred	3	Leptogenys	chalybaea	Leptogenys_chalybaea	Leptogenys chalybaea	bafr	Brunei	davidson_2003	3.564630882	1.479	1.893	0.906	0.483	1.022	2.757	8.647	0.237	0.423	1.108	2.344900211	1.989378295	Leptogenys_chalybaea
131	Ponerinae	trap_jaw	2	Odontomachus	chelifer	Odontomachus_chelifer	Odontomachus chelifer	igu_np	Argentina	hanish_2019	3.558965632	2.795	3.95	2.225	0.505	1.922	4.75	16.521	0.61	0.2051	1.405	4.405	3.725	Odontomachus_chelifer
132	Ponerinae	trap_jaw	2	Odontomachus	chelifer	Odontomachus_chelifer_1	Odontomachus chelifer	igu_np	Argentina	hanish_2019	3.558965632	2.8	4	2.02	0.42	1.976	4.75	16.647	0.62	0.1938	1.52	4.325	3.625	Odontomachus_chelifer
133	Ponerinae	trap_jaw	2	Odontomachus	chelifer	Odontomachus_chelifer_2	Odontomachus chelifer	osu_np	Argentina	hanish_2019	3.334014456	2.815	4.07	2.205	0.545	2.02	4.655	16.46	0.645	0.183	1.665	4.42	3.73	Odontomachus_chelifer
134	Ponerinae	trap_jaw	2	Odontomachus	chelifer	Odontomachus_chelifer_3	Odontomachus chelifer	osu_np	Argentina	hanish_2019	3.334014456	2.775	3.97	2.08	0.505	2.045	4.85	16.514	0.625	0.1977	1.56	4.46	3.695	Odontomachus_chelifer
135	Formicinae		3	Camponotus	cinereus	Camponotus_cinereus	Camponotus cinereus	can_1_30	Australia	gibb_2013	2.341176471	2.413	2.497	1.069	1.521	1.388	3.348	9.623	0.23	0.512214658	1.769	3.109106142	1.878471719	Camponotus_cinereus
136	Formicinae		3	Camponotus	cinereus	Camponotus_cinereus_1	Camponotus cinereus amperei	can_1_30	Australia	gibb_2013	2.194117647	2.705	2.653	1.079	1.426	1.609	3.496	10.874	0.333	0.555220505	2.018	NA	2.09389589	Camponotus_cinereus
137	Formicinae		3	Camponotus	cingulatus	Camponotus_cingulatus	Camponotus cingulatus	osu_np	Argentina	hanish_2019	2.09	1.255	1.735	0.755	0.52	0.796	2.795	7.956	0.445	0.4611	1.015	2.555	2.405	Camponotus_cingulatus
138	Formicinae		3	Camponotus	cingulatus	Camponotus_cingulatus_1	Camponotus cingulatus	osu_np	Argentina	hanish_2019	2.09	1.4	1.855	0.82	0.595	0.992	2.885	6.518	0.48	0.469	1.115	2.645	2.48	Camponotus_cingulatus
139	Formicinae		3	Camponotus	claripes	Camponotus_claripes	Camponotus claripes	can_1_30	Australia	gibb_2013	2.244117647	1.267	1.841	0.852	0.964	0.734	2.785	8.447	0.385	0.468223791	1.017	2.954974788	2.441192536	Camponotus_claripes
140	Ponerinae		1	Paraponera	clavata	Paraponera_clavata	Paraponera clavata	ebcc	Peru	davidson_2003	2.613817059	4.253	4.437	2.726	0.854	2.953	5.181	20.204	0.687	1.454	2.518	5.447421867	4.326836373	Paraponera_clavata
141	Formicinae		3	Camponotus	clerodendri	Camponotus_clerodendri	Camponotus clerodendri (cylindricus group)	bafr	Brunei	davidson_2003	2.073435744	NA	NA	NA	NA	NA	NA	NA	NA	NA	NA	NA	NA	Camponotus_clerodendri
142	Myrmicinae		3	Cephalotes	clypeatus	Cephalotes_clypeatus	Cephalotes clypeatus	ebcc	Peru	davidson_2003	1.876919118	2.794	1.775	0.346	0.308	2.613	2.197	7.445	0.249	1.071	2.612	2.21160236	NA	Cephalotes_clypeatus
143	Myrmicinae		3	Cephalotes	clypeatus	Cephalotes_clypeatus_1	Cephalotes clypeatus	osu_np	Argentina	hanish_2019	2.54	2.985	1.845	0.475	0.505	2.79	2.315	7.759	0.34	0.7696	1.345	2.065	1.08	Cephalotes_clypeatus
144	Myrmicinae		3	Cephalotes	clypeatus	Cephalotes_clypeatus_2	Cephalotes clypeatus	osu_np	Argentina	hanish_2019	2.54	2.9	1.875	0.51	0.5	2.594	2.175	7.537	0.325	0.704	1.35	1.96	1.04	Cephalotes_clypeatus
145	Myrmicinae		3	Cephalotes	clypeatus	Cephalotes_clypeatus_3	Cephalotes clypeatus (1)	herradura	Argentina	tillberg_2007	1.847058824	3.364	2.217	0.441	NA	3.063	2.507	8.721	0.279	0.48263419	1.425	2.433341119	NA	Cephalotes_clypeatus
146	Myrmicinae		3	Pheidole	clypeocornis	Pheidole_clypeocornis	Pheidole clypeocornis	bafr	Brunei	davidson_2003	3.040089921	0.443	0.42	0.255	0.13	0.375	0.503	1.849	0.055	0.065	0.273	0.381241393	0.41838977	Pheidole_clypeocornis
147	Myrmicinae		3	Pheidole	Clypeocornis	Pheidole_Clypeocornis	Pheidolecf. Clypeocornis Eguchi, 2001	sara_k	Malaysia	pfeiffer_2014	3.411764706	NA	NA	NA	NA	NA	NA	NA	NA	NA	NA	NA	NA	Pheidole_Clypeocornis
148	Myrmicinae		3	Pogonomyrmex	coarctatus	Pogonomyrmex_coarctatus	Pogonomyrmex coarctatus (3)	otamendi	Argentina	tillberg_2007	2.458823529	2.165	2.029	1.084	0.399	1.924	2.217	8.478	0.304	0.225234105	1.42	2.054663233	1.519422259	Pogonomyrmex_coarctatus
149	Dorylinae	army_ant	3	Labidus	coecus	Labidus_coecus	Labidus coecus	igu_np	Argentina	hanish_2019	3.51	1.035	1.105	0.68	0.11	0.864	1.525	5.097	0.075	0.5204	0.68	1.365	0.68	Labidus_coecus
150	Dorylinae	army_ant	3	Labidus	coecus	Labidus_coecus_1	Labidus coecus	igu_np	Argentina	hanish_2019	3.51	0.91	0.995	0.58	0.065	0.764	1.39	4.505	0.05	0.4874	0.55	1.16	0.595	Labidus_coecus
151	Dorylinae	army_ant	3	Labidus	coecus	Labidus_coecus_2	Labidus coecus	osu_np	Argentina	hanish_2019	3.51	1.03	1.095	0.59	0.11	0.863	1.48	4.801	0.04	0.5251	0.64	1.255	0.715	Labidus_coecus
152	Dorylinae	army_ant	3	Labidus	coecus	Labidus_coecus_3	Labidus coecus	osu_np	Argentina	hanish_2019	3.51	1.06	1.09	0.635	0.085	0.873	1.48	4.965	0.045	0.4495	0.685	1.14	0.695	Labidus_coecus
153	Myrmicinae	fungus_grower	3	Atta	columbica	Atta_columbica	Atta columbica	ebcc	Peru	davidson_2003	2.343864412	3.031	3.374	2.016	0.672	2.558	3.697	10.849	0.417	0.533	2.033	4.933792963	3.218622376	Atta_columbica
154	Ponerinae		1	Pachycondyla	commutata	Pachycondyla_commutata	Pachycondyla commutata	ebcc	Peru	davidson_2003	3.992764706	3.203	3.595	2.811	0.897	2.067	5.441	18.202	0.579	0.719	2.438	4.472984798	3.915005236	Pachycondyla_commutata
155	Myrmicinae		3	Acanthomyrmex	concavus	Acanthomyrmex_concavus	Acanthomyrmex concavus Moffet, 1986	sara_a	Malaysia	pfeiffer_2014	3.782352941	1.229	1.046	0.766	0.478	1.024	1.214	4.364	0.109	0.319312	0.753	1.184831	0.960533	Acanthomyrmex_concavus
156	Ponerinae		1	Gnamptogenys	concinna	Gnamptogenys_concinna	Gnamptogenys concinna	ebcc	Peru	davidson_2003	3.255866765	2.986	3.025	2.009	0.81	2.403	4.488	13.323	0.414	1.002	1.992	4.858263476	2.493044925	Gnamptogenys_concinna
157	Formicinae		3	Camponotus	consobrinus	Camponotus_consobrinus	Camponotus consobrinus	can_1_30	Australia	gibb_2013	2.188235294	1.525	2.107	1.078	1.163	0.887	3.431	10.115	0.388	0.491219744	1.354	2.813863714	NA	Camponotus_consobrinus
158	Myrmicinae		3	Cephalotes	cordatus	Cephalotes_cordatus	Cephalotes cordatus	ebcc	Peru	davidson_2003	1.526710294	2.013	1.473	0.296	0.263	1.808	1.688	6.059	0.34	0.738	1.653	1.127363739	NA	Cephalotes_cordatus
159	Ponerinae	spec_pred	3	Leptogenys	crassicornis	Leptogenys_crassicornis	Leptogenys crassicornis	bafr	Brunei	davidson_2003	3.534657059	0.821	0.959	0.512	0.151	0.669	1.581	4.162	0.053	0.211	0.588	0.835188602	0.7724377	Leptogenys_crassicornis
160	Ponerinae		1	Pachycondyla	crassinoda	Pachycondyla_crassinoda	Pachycondyla crassinoda	ebcc	Peru	davidson_2003	3.080762353	3.211	3.538	2.551	0.626	2.557	5.215	18.376	0.516	0.677	2.331	3.791154046	3.359277452	Pachycondyla_crassinoda
163	Formicinae		3	Camponotus	crassus	Camponotus_crassus	Camponotus crassus	osu_np	Argentina	hanish_2019	2.16	2.005	1.92	0.745	0.565	1.242	2.07	7.945	0.485	0.5495	1.305	1.7	1.575	Camponotus_crassus
164	Formicinae		3	Camponotus	crassus	Camponotus_crassus_1	Camponotus crassus	osu_np	Argentina	hanish_2019	2.16	1.27	1.29	0.545	0.42	0.849	1.735	6.29	0.395	0.5426	1.06	1.465	1.41	Camponotus_crassus
165	Ponerinae		1	Neoponera	crenata	Neoponera_crenata	Neoponera crenata	igu_np	Argentina	hanish_2019	4.135900689	1.42	1.5	0.92	0.4	1.041	2.125	7.254	0.38	0.1633	0.905	1.5	1.305	Neoponera_crenata
166	Ponerinae		1	Neoponera	crenata	Neoponera_crenata_1	Neoponera crenata	igu_np	Argentina	hanish_2019	2.771487893	1.36	1.485	0.965	0.29	0.979	2.18	8.052	0.38	0.1886	0.925	1.455	1.32	Neoponera_crenata
167	Ectatomminae		1	Gnamptogenys	cribrata	Gnamptogenys_cribrata	Gnamptogenys cribrata (Emery, 1990)	sara_a	Malaysia	pfeiffer_2014	4.102941176	0.548	0.658	0.361	0.166	0.51	0.773	2.46	0.045	0.357143	0.368	0.405597	0.3936	Gnamptogenys_cribrata
168	Ectatomminae		1	Gnamptogenys	cribrata	Gnamptogenys_cribrata_1	Gnamptogenys cribrata (Emery, 1990)	sara_l	Malaysia	pfeiffer_2014	3.979411765	NA	NA	NA	NA	NA	NA	NA	NA	NA	NA	NA	NA	Gnamptogenys_cribrata
169	Ectatomminae		1	Gnamptogenys	cribrata	Gnamptogenys_cribrata_2	Gnamptogenys cribrata (Emery, 1990)	sara_k	Malaysia	pfeiffer_2014	4.220588235	NA	NA	NA	NA	NA	NA	NA	NA	NA	NA	NA	NA	Gnamptogenys_cribrata
170	Ectatomminae		1	Gnamptogenys	cribrata	Gnamptogenys_cribrata_3	Gnamptogenys cribrata (Emery, 1990)	sara_d	Malaysia	pfeiffer_2014	4.052941176	NA	NA	NA	NA	NA	NA	NA	NA	NA	NA	NA	NA	Gnamptogenys_cribrata
172	Formicinae		3	Polyrhachis	cupreata	Polyrhachis_cupreata	P. (Hedomyrma) cupreata Emery	nq_12	Australia	bluthgen_2003	2.054542059	1.809	1.795	0.808	0.452	1.303	2.652	7.686	0.261	0.525905293	1.315	2.633755683	NA	Polyrhachis_cupreata
173	Myrmicinae		1	Tetramorium	curtulum	Tetramorium_curtulum	Tetramorium curtulum Emery, 1895	sara_a	Malaysia	pfeiffer_2014	3.732352941	0.674	0.722	0.363	0.212	0.599	0.798	2.909	NA	NA	0.466	0.595839	0.521947	Tetramorium_curtulum
174	Myrmicinae		1	Tetramorium	curtulum	Tetramorium_curtulum_1	Tetramorium curtulum Emery, 1895	sara_k	Malaysia	pfeiffer_2014	3.85	NA	NA	NA	NA	NA	NA	NA	NA	NA	NA	NA	NA	Tetramorium_curtulum
175	Formicinae		2	Crematogaster	curvispinosa	Crematogaster_curvispinosa	Crematogaster cf. curvispinosa (1)	herradura	Argentina	tillberg_2007	4.032352941	0.611	0.592	0.296	0.186	0.487	0.661	2.714	0.1	0.378378378	0.39	0.600546418	0.533974719	Crematogaster_curvispinosa
176	Dolichoderinae		1	Dolichoderus	cuspidatus	Dolichoderus_cuspidatus	Dolichoderus cuspidatus s. I.	bafr	Brunei	davidson_2003	1.908579991	1.314	1.319	0.611	0.33	0.743	2.016	5.697	0.229	0.461	0.998	1.769	1.338	Dolichoderus_cuspidatus
177	Dolichoderinae		1	Dolichoderus	cuspidatus	Dolichoderus_cuspidatus_1	Dolichoderus cuspidatus Smith, 1857	sara_l	Malaysia	pfeiffer_2014	2.167647059	1.686	1.519	1.073	1.205	0.978	2.258	6.377	0.222	0.337064	1.161	2.679785	1.645018	Dolichoderus_cuspidatus
178	Formicinae		3	Camponotus	cylindricus	Camponotus_cylindricus	Camponotus cylindricus	bafr	Brunei	davidson_2003	1.62382915	1.247	1.391	0.472	0.38	0.893	1.739	5.599	0.228	0.756	0.792	1.64618954	NA	Camponotus_cylindricus
179	Formicinae		3	Polyrhachis	cyrto_03	Polyrhachis_cyrto_03	Polyrhachis (Cyrtomyrma) "Cyrto 03" Kohout	nq_12	Australia	bluthgen_2003	1.735294118	NA	NA	NA	NA	NA	NA	NA	NA	NA	NA	NA	NA	Polyrhachis_cyrto_03
180	Formicinae		3	Polyrhachis	cyrto_NB5041	Polyrhachis_cyrto_NB5041	P. (Cyrtomyrma) "Cyrto NB5041" Kohoutc	nq_12	Australia	bluthgen_2003	1.891660588	NA	NA	NA	NA	NA	NA	NA	NA	NA	NA	NA	NA	Polyrhachis_cyrto_NB5041
182	Dolichoderinae		1	Dolichoderus	debilis	Dolichoderus_debilis	Dolichoderus debilis	ebcc	Peru	davidson_2003	2.088503824	0.886	0.807	0.4	0.235	0.594	1.144	3.602	0.178	0.256	0.628	1.02035729	0.802219421	Dolichoderus_debilis
183	Myrmicinae		2	Crematogaster	decamera	Crematogaster_decamera	Crematogaster cf. decamera	bafr	Brunei	davidson_2003	2.208317721	NA	NA	NA	NA	NA	NA	NA	NA	NA	NA	NA	NA	Crematogaster_decamera
184	Dolichoderinae		1	Dolichoderus	decollatus	Dolichoderus_decollatus	Dolichoderus decollatus	ebcc	Peru	davidson_2003	2.270904118	2.231	2.505	0.99	0.525	1.452	3.918	10.511	0.302	1.004	1.515	3.441555462	3.6180199	Dolichoderus_decollatus
185	Formicinae		3	Polyrhachis	delicata	Polyrhachis_delicata	P. (Myrmothrinax) delicataCrawley	nq_12	Australia	bluthgen_2003	2.575763235	1.555	1.572	0.68	0.448	1.117	2.125	5.866	0.219	0.438931298	0.892	1.719863076	NA	Polyrhachis_delicata
186	Pseudomyrmecinae		1	Pseudomyrmex	dendroicus	Pseudomyrmex_dendroicus	Pseudomyrmex dendroicus	ebcc	Peru	davidson_2003	3.248686176	1.421	1.47	0.519	0.201	0.981	2.45	7.627	0.295	0.387	0.93	1.545157921	0.657773517	Pseudomyrmex_dendroicus
187	Dorylinae	army_ant	1	Aenictus	dentatus	Aenictus_dentatus	Aenictus dentatus Forel, 1911	sara_a	Malaysia	pfeiffer_2014	3.211764706	0.803	0.934	0.523	0.489	NA	1.569	4.944	NA	NA	0.558	1.861733	0.895391	Aenictus_dentatus
188	Pseudomyrmecinae		1	Pseudomyrmex	denticollis	Pseudomyrmex_denticollis	Pseudomyrmex denticollis (2)	ocampo	Argentina	tillberg_2007	2.518529412	1.406	1.486	0.657	0.316	0.921	2.103	7.399	0.437	0.142664872	1.015	1.561992638	0.700172122	Pseudomyrmex_denticollis
189	Pseudomyrmecinae		1	Pseudomyrmex	denticollis	Pseudomyrmex_denticollis_1	Pseudomyrmex denticollis (2)	herradura	Argentina	tillberg_2007	2.25	NA	NA	NA	NA	NA	NA	NA	NA	NA	NA	NA	NA	Pseudomyrmex_denticollis
190	Formicinae		3	Camponotus	depressus	Camponotus_depressus	Camponotus (Myrmomalis) depressus	ebcc	Peru	davidson_2003	2.037431471	1.512	1.751	0.509	0.438	0.962	2.581	6.799	0.274	0.7	1.049	1.438	NA	Camponotus_depressus
191	Myrmicinae		3	Cephalotes	depressus	Cephalotes_depressus	Cephalotes depressus (3)	ocampo	Argentina	tillberg_2007	1.754411765	1.644	1.188	0.294	0.238	1.5	1.361	5.24	0.258	0.558080808	1.011	0.851318977	NA	Cephalotes_depressus
192	Myrmeciinae		1	Myrmecia	desertorum	Myrmecia_desertorum	Myrmecia desertorum	can_1_30	Australia	gibb_2013	2.738235294	3.438	3.361	4.626	1.577	2.162	6.516	20.533	0.88	0.059506099	1.883	NA	NA	Myrmecia_desertorum
193	Formicinae		1	Gigantiops	destructor	Gigantiops_destructor	Gigantiops destructor	ebcc	Peru	davidson_2003	2.307384412	NA	NA	NA	NA	NA	NA	NA	NA	NA	NA	NA	NA	Gigantiops_destructor
195	Dolichoderinae		1	Iridomyrmex	difficilis	Iridomyrmex_difficilis	Iridomyrmex difficilis	can_1_30	Australia	gibb_2013	3.197058824	0.489	0.583	0.293	0.15	0.288	0.669	1.956	0.031	0.32761578	0.308	0.48744333	0.507764709	Iridomyrmex_difficilis
196	Myrmicinae		2	Crematogaster	difformis	Crematogaster_difformis	Crematogaster difformis	bafr	Brunei	davidson_2003	2.238291494	1.853	1.574	0.834	0.463	1.612	1.964	6.716	0.16	0.654	0.944	1.737861329	1.213320238	Crematogaster_difformis
197	Myrmicinae		2	Crematogaster	difformis	Crematogaster_difformis_1	Crematogaster difformis Smith, 1857	sara_a	Malaysia	pfeiffer_2014	2.491176471	1.859	1.582	0.843	0.476	1.62	2.031	6.998	0.155	0.773428	0.954	1.805392	1.169083	Crematogaster_difformis
198	Myrmicinae		3	Pheidole	dinophila	Pheidole_dinophila	Pheidole dinophila	igu_np	Argentina	hanish_2019	3.3	1.06	1.015	0.58	0.25	2.471	0.945	5.294	0.135	0.2069	0.505	0.865	0.675	Pheidole_dinophila
199	Myrmicinae		3	Pheidole	dinophila	Pheidole_dinophila_1	Pheidole dinophila	igu_np	Argentina	hanish_2019	3.3	0.66	0.68	0.42	0.215	1.869	0.84	6.065	0.08	0.2941	0.425	0.75	0.655	Pheidole_dinophila
200	Ponerinae		1	Hypoponera	distinguenda	Hypoponera_distinguenda	Hypoponera distinguenda	igu_np	Argentina	hanish_2019	4.025883697	0.91	0.99	0.555	0.205	1.997	1.38	6.878	0.045	0.197	0.675	0.925	0.785	Hypoponera_distinguenda
201	Ponerinae		1	Hypoponera	distinguenda	Hypoponera_distinguenda_1	Hypoponera distinguenda	igu_np	Argentina	hanish_2019	4.025883697	0.93	1.045	0.585	0.205	2.106	1.515	6.909	0.06	0.2249	0.705	0.965	0.86	Hypoponera_distinguenda
202	Heteroponerinae		3	Heteroponera	dolo	Heteroponera_dolo	Heteroponera dolo	igu_np	Argentina	hanish_2019	2.98	1.13	1.195	0.62	0.31	0.932	1.47	5.457	0.195	0.4561	0.775	0.945	0.675	Heteroponera_dolo
203	Heteroponerinae		3	Heteroponera	dolo	Heteroponera_dolo_1	Heteroponera dolo	igu_np	Argentina	hanish_2019	2.98	1.125	1.195	0.61	0.275	0.913	1.52	5.367	0.195	0.4561	0.775	0.93	0.675	Heteroponera_dolo
204	Formicinae	trap_jaw	1	Myrmoteras	donisthorpei	Myrmoteras_donisthorpei	Myrmoteras donisthorpei Wheeler, 1916	sara_l	Malaysia	pfeiffer_2014	3.194117647	1	0.888	1.392	0.483	0.363	1.322	4.638	0.237	0.14527	0.506	1.002309	0.98512	Myrmoteras_donisthorpei
205	Formicinae	trap_jaw	1	Myrmoteras	donisthorpei	Myrmoteras_donisthorpei_1	Myrmoteras donisthorpei Wheeler, 1916	sara_d	Malaysia	pfeiffer_2014	3.267647059	NA	NA	NA	NA	NA	NA	NA	NA	NA	NA	NA	NA	Myrmoteras_donisthorpei
206	Dolichoderinae		1	Iridomyrmex	dromus	Iridomyrmex_dromus	Iridomyrmex dromus	can_1_30	Australia	gibb_2013	3.197058824	0.715	0.806	0.453	0.271	0.362	1.149	3.136	0.166	0.358560794	0.485	1.125618052	0.896674411	Iridomyrmex_dromus
207	Formicinae		3	Camponotus	dumetorum	Camponotus_dumetorum	Camponotus dumetorum (12)	torrey_pines	USA	tillberg_2007	1.630294118	1.697	1.962	0.788	0.462	1.134	2.823	8.006	0.39	0.436799185	1.278	2.324899138	2.016200387	Camponotus_dumetorum
209	Myrmicinae		2	Crematogaster	ebenina	Crematogaster_ebenina	Crematogaster cf. ebenina	bafr	Brunei	davidson_2003	2.215811165	NA	NA	NA	NA	NA	NA	NA	NA	NA	NA	NA	NA	Crematogaster_ebenina
210	Formicinae		3	Notoncus	ectatommoides	Notoncus_ectatommoides	Notoncus ectatommoides	can_1_30	Australia	gibb_2013	2.879411765	1.249	1.344	0.855	0.651	0.895	NA	NA	NA	NA	0.85	NA	1.061719831	Notoncus_ectatommoides
211	Ectatomminae		1	Ectatomma	edentatum	Ectatomma_edentatum	Ectatomma edentatum (3)	otamendi	Argentina	tillberg_2007	3.841176471	1.472	1.709	0.87	0.474	1.112	2.64	8.327	0.267	0.371562317	1.145	NA	1.689289792	Ectatomma_edentatum
212	Ectatomminae		1	Ectatomma	edentatum	Ectatomma_edentatum_1	Ectatomma edentatum (2)	herradura	Argentina	tillberg_2007	3.180882353	NA	NA	NA	NA	NA	NA	NA	NA	NA	NA	NA	NA	Ectatomma_edentatum
213	Myrmicinae		2	Crematogaster	egregior	Crematogaster_egregior	Crematogaster egregior	ebcc	Peru	davidson_2003	2.745145294	1.106	0.94	0.533	0.29	0.866	1.265	4.511	0.168	0.38	0.633	1.725679287	1.031226939	Crematogaster_egregior
214	Myrmicinae	trap_jaw	1	Podomyrma	elongata	Podomyrma_elongata	Podomyrma elongata	can_1_30	Australia	gibb_2013	2.094117647	0.974	1.065	0.642	0.444	0.782	1.461	4.853	0.119	0.35399061	0.568	0.904433524	0.668430999	Podomyrma_elongata
215	Pseudomyrmecinae		1	Pseudomyrmex	elongatus	Pseudomyrmex_elongatus	Pseudomyrmex elongatus (1)	herradura	Argentina	tillberg_2007	2.438235294	0.7	0.969	0.313	0.148	0.366	1.185	4.035	0.247	0.139318885	0.416	0.680088965	0.212800376	Pseudomyrmex_elongatus
217	Formicinae		3	Camponotus	ephippium	Camponotus_ephippium	Camponotus ephippium	can_1_30	Australia	gibb_2013	2.329411765	1.513	1.782	0.912	0.994	1.101	3.054	7.674	0.295	0.535914703	1.285	NA	NA	Camponotus_ephippium
219	Dorylinae	army_ant	3	Nomamyrmex	esenbeckii	Nomamyrmex_esenbeckii	Nomamyrmex esenbeckii	ebcc	Peru	davidson_2003	3.209315	1.417	1.706	0.779	0.072	1.081	2.359	7.328	0.05	0.774	1.004	2.012304649	1.103957427	Nomamyrmex_esenbeckii
220	Formicinae		3	Camponotus	evae	Camponotus_evae	Camponotus evae zeuxis	can_1_30	Australia	gibb_2013	2.341176471	1.027	0.903	0.552	0.511	0.651	1.789	3.976	0.234	0.527131783	0.798	1.395837025	1.131204668	Camponotus_evae
223	Formicinae		3	Camponotus	femoratus	Camponotus_femoratus	Camponotus femoratus	ebcc	Peru	davidson_2003	2.365752353	1.515	1.612	0.66	0.347	1.056	1.944	5.419	0.238	0.733	1.052	2.296856983	1.818	Camponotus_femoratus
224	Myrmicinae		3	Acanthomyrmex	ferox	Acanthomyrmex_ferox	Acanthomyrmex ferox (Emery, 1883)	sara_a	Malaysia	pfeiffer_2014	3.247058824	3.027	2.411	1.685	0.809	2.49	2.945	10.829	NA	0.351721	1.769	3.195181	3.416042	Acanthomyrmex_ferox
225	Myrmicinae		3	Acanthomyrmex	ferox	Acanthomyrmex_ferox_1	Acanthomyrmex ferox (Emery, 1883)	sara_l	Malaysia	pfeiffer_2014	3.123529412	NA	NA	NA	NA	NA	NA	NA	NA	NA	NA	NA	NA	Acanthomyrmex_ferox
226	Myrmicinae		3	Acanthomyrmex	ferox	Acanthomyrmex_ferox_2	Acanthomyrmex ferox (Emery, 1883)	sara_k	Malaysia	pfeiffer_2014	3.364705882	NA	NA	NA	NA	NA	NA	NA	NA	NA	NA	NA	NA	Acanthomyrmex_ferox
227	Myrmicinae		3	Acanthomyrmex	ferox	Acanthomyrmex_ferox_3	Acanthomyrmex ferox (Emery, 1883)	sara_d	Malaysia	pfeiffer_2014	3.197058824	NA	NA	NA	NA	NA	NA	NA	NA	NA	NA	NA	NA	Acanthomyrmex_ferox
228	Myrmicinae		3	Pheidole	fervens	Pheidole_fervens	Pheidole fervens F. Smith, 1858	sara_d	Malaysia	pfeiffer_2014	3.505882353	0.601	0.657	0.352	0.25	0.492	0.855	2.836	NA	0.232877	0.361	0.912688	0.842699	Pheidole_fervens
229	Formicinae		3	Camponotus	festinus	Camponotus_festinus	Camponotus festinus	bafr	Brunei	davidson_2003	2.125889847	1.733	2.593	0.891	0.599	1.046	3.915	10.333	0.4	1.026	1.434	3.941	3.367	Camponotus_festinus
230	Ponerinae		1	Neoponera	fiebrigi	Neoponera_fiebrigi	Neoponera fiebrigi	igu_np	Argentina	hanish_2019	2.72055395	1.805	1.935	1.255	0.34	1.348	2.895	9.627	0.47	0.2041	1.11	2.055	1.775	Neoponera_fiebrigi
231	Myrmicinae		2	Monomorium	fieldi	Monomorium_fieldi	Monomorium fieldi var. laeve-nigrius Forel	nq_12	Australia	bluthgen_2003	2.875465294	0.37	0.434	0.213	0.121	0.312	0.502	1.846	NA	NA	0.225	0.334520552	0.402418936	Monomorium_fieldi
232	Pseudomyrmecinae		1	Pseudomyrmex	filiformis	Pseudomyrmex_filiformis	Pseudomyrmex filiformis	ebcc	Peru	davidson_2003	2.080310294	0.832	1.059	0.361	0.08	0.503	1.497	4.704	0.239	0.177	0.494	0.840437981	0.384169234	Pseudomyrmex_filiformis
233	Myrmicinae		3	Pheidole	fissiceps	Pheidole_fissiceps	Pheidole fissiceps	ebcc	Peru	davidson_2003	2.803513529	0.613	0.731	0.366	0.187	0.454	0.962	3.126	0.109	0.188	0.391	NA	1.06	Pheidole_fissiceps
240	Myrmicinae		2	Monomorium	floricola	Monomorium_floricola	M. floricola Forelb	nq_12	Australia	bluthgen_2003	3.448808529	NA	NA	NA	NA	NA	NA	NA	NA	NA	NA	NA	NA	Monomorium_floricola
241	Formicinae		3	Polyrhachis	foreli	Polyrhachis_foreli	P. (Myrma) foreli Kohout	nq_12	Australia	bluthgen_2003	2.106664118	1.915	2.289	0.947	0.789	1.3	2.949	9.599	0.253	0.586282219	1.531	3.271371119	NA	Polyrhachis_foreli
248	Myrmicinae		2	Crematogaster	fusca	Crematogaster_fusca	Crematogaster cf. fusca Smith	nq_12	Australia	bluthgen_2003	2.979709706	0.952	0.867	0.432	0.301	0.806	1.039	3.661	0.117	0.400230681	0.525	0.976600737	0.780300583	Crematogaster_fusca
252	Formicinae		3	Camponotus	gasseri	Camponotus_gasseri	Camponotus gasseri	can_1_30	Australia	gibb_2013	1.973529412	0.844	0.976	0.499	0.607	0.6	1.75	4.266	0.157	0.585040984	0.668	1.204511934	0.995110044	Camponotus_gasseri
253	Formicinae		3	Camponotus	gigas	Camponotus_gigas	Camponotus gigas	bafr	Brunei	davidson_2003	2.305732485	4.1	NA	NA	NA	NA	6.9738	NA	NA	NA	NA	6.9	NA	Camponotus_gigas
254	Formicinae		3	Camponotus	gigas	Camponotus_gigas_1	Camponotus gigas (Latreille, 1802)	sara_a	Malaysia	pfeiffer_2014	2.685294118	3.334	4.565	1.879	1.211	1.674	7.071	19.473	0.571	0.539759	2.5	NA	5.826011	Camponotus_gigas
255	Formicinae		3	Camponotus	gigas	Camponotus_gigas_2	Camponotus gigas (Latreille, 1802)	sara_l	Malaysia	pfeiffer_2014	2.561764706	NA	NA	NA	NA	NA	NA	NA	NA	NA	NA	NA	NA	Camponotus_gigas
256	Formicinae		3	Camponotus	gigas	Camponotus_gigas_3	Camponotus gigas (Latreille, 1802)	sara_k	Malaysia	pfeiffer_2014	2.802941176	NA	NA	NA	NA	NA	NA	NA	NA	NA	NA	NA	NA	Camponotus_gigas
257	Formicinae		3	Camponotus	gigas	Camponotus_gigas_4	Camponotus gigas (Latreille, 1802)	sara_d	Malaysia	pfeiffer_2014	2.635294118	NA	NA	NA	NA	NA	NA	NA	NA	NA	NA	NA	NA	Camponotus_gigas
258	Dolichoderinae		1	Anonychomyrma	gilberti	Anonychomyrma_gilberti	Anonychomyrma gilberti (Forel)	nq_12	Australia	bluthgen_2003	2.399851176	0.924	0.941	0.413	0.242	0.597	1.228	4.013	0.099	0.375132837	0.563	NA	1.046711039	Anonychomyrma_gilberti
259	Dolichoderinae		1	Ochetellus	glaber	Ochetellus_glaber	Ochetellus glaber	can_1_30	Australia	gibb_2013	3.15	0.536	0.578	0.301	0.287	0.326	0.67	2.079	0.107	0.264705882	0.382	0.535615534	0.613081561	Ochetellus_glaber
260	Myrmicinae		3	Pheidole	gombakensis	Pheidole_gombakensis	Pheidole gombakensis Eguchi, 2001	sara_k	Malaysia	pfeiffer_2014	3.905882353	NA	NA	NA	NA	NA	NA	NA	NA	NA	NA	NA	NA	Pheidole_gombakensis
261	Pseudomyrmecinae		1	Pseudomyrmex	gracilis	Pseudomyrmex_gracilis	Pseudomyrmex gracilis	ebcc	Peru	davidson_2003	3.137504706	1.69	1.58	0.84	0.16	1.4	2.4	NA	0.51	NA	0.99	1.49	0.79	Pseudomyrmex_gracilis
262	Dorylinae	army_ant	1	Aenictus	gracilis	Aenictus_gracilis	Aenictus gracilis	bafr	Brunei	davidson_2003	2.080310294	0.621	0.744	NA	0.052	0.341	1.27	3.713	NA	NA	0.42	1.03541779	0.613061987	Aenictus_gracilis
263	Dorylinae	army_ant	1	Aenictus	gracilis	Aenictus_gracilis_1	Aenictus gracilis Emery, 1893	sara_d	Malaysia	pfeiffer_2014	2.73	0.62	0.746	0.356	0.274	NA	1.278	3.847	NA	NA	0.405	NA	0.619432	Aenictus_gracilis
264	Pseudomyrmecinae		1	Pseudomyrmex	gracilis	Pseudomyrmex_gracilis_1	Pseudomyrmex gracilis	igu_np	Argentina	hanish_2019	2.73	1.945	1.985	0.82	0.155	1.378	2.755	10.745	1.17	0.194	1.12	1.75	0.905	Pseudomyrmex_gracilis
265	Pseudomyrmecinae		1	Pseudomyrmex	gracilis	Pseudomyrmex_gracilis_2	Pseudomyrmex gracilis	igu_np	Argentina	hanish_2019	3.255882353	2.005	1.995	0.84	0.135	1.382	2.86	11.085	1.185	0.2256	1.115	1.795	0.9	Pseudomyrmex_gracilis
266	Pseudomyrmecinae		1	Pseudomyrmex	gracilis	Pseudomyrmex_gracilis_3	Pseudomyrmex gracilis (1)	ocampo	Argentina	tillberg_2007	1.393529412	1.421	1.454	0.642	0.361	0.951	2.188	7.439	0.334	0.183631362	0.763	1.265843987	0.591936652	Pseudomyrmex_gracilis
269	Myrmicinae	trap_jaw	1	Strumigenys	guttulata	Strumigenys_guttulata	Strumigenys guttulata Forel	nq_12	Australia	bluthgen_2003	3.253350588	0.49	0.649	0.238	0.191	0.294	0.722	2.723	0.053	0.309707242	0.292	NA	0.236180016	Strumigenys_guttulata
270	Ponerinae	trap_jaw	2	Odontomachus	haematodus	Odontomachus_haematodus	Odontomachus haematodus	ebcc	Peru	davidson_2003	3.131834412	2.179	2.783	1.472	0.443	1.522	3.276	11.504	0.266	0.474	1.17	2.866985351	2.772120127	Odontomachus_haematodus
271	Ponerinae	trap_jaw	2	Odontomachus	haematodus	Odontomachus_haematodus_1	Odontomachus haematodus (3)	ocampo	Argentina	tillberg_2007	3.137647059	1.003	1.28	0.754	0.175	0.722	2.905	9.023	0.163	0.12109375	1.014	2.553133173	1.949503527	Odontomachus_haematodus
272	Ponerinae	trap_jaw	2	Odontomachus	haematodus	Odontomachus_haematodus_2	Odontomachus haematodus (3)	herradura	Argentina	tillberg_2007	1.250882353	NA	NA	NA	NA	NA	NA	NA	NA	NA	NA	NA	NA	Odontomachus_haematodus
273	Dorylinae	army_ant	3	Eciton	hamatum	Eciton_hamatum	Eciton hamatum	ebcc	Peru	davidson_2003	3.140659412	1.126	1.418	0.66	0.207	0.872	2.009	6.195	0.063	0.575	0.758	2.33821171	1.057981569	Eciton_hamatum
274	Myrmicinae		3	Pheidole	havilandi	Pheidole_havilandi	Pheidole havilandi Forel, 1911	sara_d	Malaysia	pfeiffer_2014	3.170588235	0.736	0.737	0.409	0.205	0.639	1.074	NA	0.079	0.2673	0.471	NA	0.802365	Pheidole_havilandi
275	Formicinae		3	Camponotus	heathi	Camponotus_heathi	Camponotus heathi	ebcc	Peru	davidson_2003	1.636150588	1.002	1.056	0.344	0.218	0.718	1.642	4.577	0.186	0.451	0.799	1.555849928	1.346	Camponotus_heathi
280	Myrmicinae	fungus_grower	2	Acromyrmex	heyerii	Acromyrmex_heyerii	Acromyrmex heyerii (4)	otamendi	Argentina	tillberg_2007	3.357352941	0.777	0.795	0.477	0.219	0.62	1	3.23	0.075	0.208805031	0.432	0.907400683	0.504019841	Acromyrmex_heyerii
281	Myrmicinae	fungus_grower	2	Acromyrmex	heyerii	Acromyrmex_heyerii_1	Acromyrmex heyerii (5)	ocampo	Argentina	tillberg_2007	2.354705882	NA	NA	NA	NA	NA	NA	NA	NA	NA	NA	NA	NA	Acromyrmex_heyerii
282	Ponerinae		1	Gnamptogenys	horni	Gnamptogenys_horni	Gnamptogenys horni	ebcc	Peru	davidson_2003	4.211645294	0.66	0.68	0.48	0.2	0.56	0.94	3.3	0.12	NA	0.52	0.58	0.4	Gnamptogenys_horni
283	Formicinae		3	Camponotus	horrens	Camponotus_horrens	Camponotus horrens	bafr	Brunei	davidson_2003	2.125889847	1.851	1.766	0.698	0.413	1.338	2.154	5.956	0.321	0.791	1.032	2.181677566	NA	Camponotus_horrens
284	Myrmicinae		3	Cataulacus	horridus	Cataulacus_horridus	Cataulacus horridus	bafr	Brunei	davidson_2003	1.946047209	1.654	1.632	0.463	0.37	1.158	1.901	6.241	0.377	0.602	1.204	1.357303577	0.989602445	Cataulacus_horridus
285	Myrmicinae		3	Pheidole	huberi	Pheidole_huberi	Pheidole huberi Forel, 1911	sara_a	Malaysia	pfeiffer_2014	3.305882353	0.854	0.832	0.54	0.338	0.74	1.29	4.112	0.113	0.274038	0.5	1.093003	0.866822	Pheidole_huberi
286	Dolichoderinae		1	Linepithema	humile	Linepithema_humile	Linepithema humile	ebcc	Peru	davidson_2003	3.073466176	0.624	0.727	0.304	0.154	0.352	1.099	3.067	0.13	0.171	0.427	0.925532279	0.773475921	Linepithema_humile
287	Dolichoderinae		1	Linepithema	humile	Linepithema_humile_1	Linepithema humile (6)	otamendi	Argentina	tillberg_2007	2.183235294	0.617	0.689	0.317	0.152	0.352	1.03	2.799	0.112	0.248185776	0.415	NA	0.847634355	Linepithema_humile
288	Dolichoderinae		1	Linepithema	humile	Linepithema_humile_2	Linepithema humile (14)	ocampo	Argentina	tillberg_2007	2.395	NA	NA	NA	NA	NA	NA	NA	NA	NA	NA	NA	NA	Linepithema_humile
289	Dolichoderinae		1	Linepithema	humile	Linepithema_humile_3	Linepithema humile (14)	herradura	Argentina	tillberg_2007	3.647647059	NA	NA	NA	NA	NA	NA	NA	NA	NA	NA	NA	NA	Linepithema_humile
290	Dolichoderinae		1	Linepithema	humile	Linepithema_humile_4	Linepithema humile (8)	torrey_pines	USA	tillberg_2007	4.489411765	0.605	0.633	0.312	0.167	0.303	0.945	2.716	0.095	0.199052133	0.397	0.882954699	0.63443597	Linepithema_humile
291	Dolichoderinae		1	Linepithema	humile	Linepithema_humile_5	Linepithema humile (8)	elliot	USA	tillberg_2007	2.733529412	NA	NA	NA	NA	NA	NA	NA	NA	NA	NA	NA	NA	Linepithema_humile
292	Dolichoderinae		1	Linepithema	humile	Linepithema_humile_6	Linepithema humile (5)	sweetwater	USA	tillberg_2007	2.574117647	NA	NA	NA	NA	NA	NA	NA	NA	NA	NA	NA	NA	Linepithema_humile
293	Myrmicinae		1	Procryptocerus	hylaeus	Procryptocerus_hylaeus	Procryptocerus hylaeus	igu_np	Argentina	hanish_2019	2.09	1.196	2.155	0.46	0.32	0.978	1.41	6.372	0.32	0.1137	0.855	0.835	0.71	Procryptocerus_hylaeus
294	Myrmicinae		1	Procryptocerus	hylaeus	Procryptocerus_hylaeus_1	Procryptocerus hylaeus	igu_np	Argentina	hanish_2019	2.09	1.14	1.12	0.355	0.28	0.946	1.325	5.035	0.33	0.2009	0.82	0.81	0.655	Procryptocerus_hylaeus
295	Myrmicinae	trap_jaw	1	Strumigenys	ignota	Strumigenys_ignota	Strumigenys ignota Bolton, 2000	sara_k	Malaysia	pfeiffer_2014	3.826470588	0.711	0.785	0.36	0.148	NA	0.693	2.833	0.053	0.240764	0.329	0.530588	0.434401	Strumigenys_ignota
296	Formicinae		3	Camponotus	iheringi	Camponotus_iheringi	Camponotus iheringi	ebcc	Peru	davidson_2003	1.512118235	1.231	1.262	0.448	0.296	0.905	1.544	5.265	NA	0.569	0.879	1.105999096	0.903	Camponotus_iheringi
297	Formicinae		3	Polyrhachis	illaudata	Polyrhachis_illaudata	Polyrhachis (Myrma) illaudata	bafr	Brunei	davidson_2003	2.043461971	2.1	1.767	0.8265	NA	NA	2.94	NA	0.3705	NA	NA	2.66	2.31	Polyrhachis_illaudata
298	Formicinae		3	Prenolepis	imparis	Prenolepis_imparis	Prenolepis imparis (3)	torrey_pines	USA	tillberg_2007	2.138235294	0.838	0.836	0.476	0.184	0.511	1.084	3.158	0.101	0.357655502	0.546	1.28891466	1.15542027	Prenolepis_imparis
299	Myrmicinae		3	Pheidole	impressiceps	Pheidole_impressiceps	Pheidole impressiceps Mayr	nq_12	Australia	bluthgen_2003	3.624720882	1.149	1.305	0.762	0.45	0.908	1.118	3.556	0.125	0.153256705	0.908	1.499425223	NA	Pheidole_impressiceps
300	Dolichoderinae		1	Dolichoderus	indrapurensis	Dolichoderus_indrapurensis	Dolichoderus indrapurensis Forel, 1912	sara_a	Malaysia	pfeiffer_2014	2.132352941	1.243	1.185	0.798	0.67	0.913	1.886	5.484	0.195	0.372996	0.72	NA	NA	Dolichoderus_indrapurensis
301	Formicinae		3	Polyrhachis	inermis	Polyrhachis_inermis	Polyrhachis inermis	sara_a	Malaysia	pfeiffer_2014	1.829411765	1.313	1.574	0.604	0.4	0.892	2.157	6.027	0.243	0.445997	1.245	1.869418	NA	Polyrhachis_inermis
302	Myrmicinae		2	Crematogaster	inflata	Crematogaster_inflata	Crematogaster inflata Smith, 1857	sara_l	Malaysia	pfeiffer_2014	2.588235294	0.809	0.727	0.373	0.141	0.668	1.105	3.292	0.122	0.463549	0.526	1.087862	0.627468	Crematogaster_inflata
303	Dolichoderinae		1	Dorymyrmex	insanus	Dorymyrmex_insanus	Dorymyrmex insanus (8)	torrey_pines	USA	tillberg_2007	2.189705882	0.698	0.797	0.333	0.143	0.355	1.018	2.791	0.081	0.247176913	0.439	NA	0.73021983	Dorymyrmex_insanus
304	Dolichoderinae		1	Dorymyrmex	insanus	Dorymyrmex_insanus_1	Dorymyrmex insanus (5)	sweetwater	USA	tillberg_2007	2.881176471	NA	NA	NA	NA	NA	NA	NA	NA	NA	NA	NA	NA	Dorymyrmex_insanus
305	Myrmicinae		1	Tetramorium	insolens	Tetramorium_insolens	Tetramorium insolens (F. Smith)	nq_12	Australia	bluthgen_2003	2.738644706	0.75	0.752	0.446	0.234	0.611	0.938	3.436	0.141	0.323138298	0.502	0.761577311	0.532124046	Tetramorium_insolens
306	Myrmicinae		1	Tetramorium	insolens	Tetramorium_insolens_1	Tetramorium insolens (Smith, 1861)	sara_k	Malaysia	pfeiffer_2014	3.55	1.616	1.665	0.81	0.448	1.321	2.028	5.7398	0.285	0.294895	1.107	1.571435	1.278531	Tetramorium_insolens
307	Ponerinae		1	Diacamma	intricatum	Diacamma_intricatum	Diacamma intricatum	bafr	Brunei	davidson_2003	3.107530882	2.037	2.753	1.51	0.9	1.298	3.85	11.423	0.365	0.771	1.593	3.673331186	3.494	Diacamma_intricatum
308	Myrmicinae		3	Solenopsis	invicta	Solenopsis_invicta	Solenopsis invicta (15)	ocampo	Argentina	tillberg_2007	3.052941176	0.879	0.971	0.486	0.267	0.756	1.311	4.838	0.105	0.248197734	0.594	NA	0.769756455	Solenopsis_invicta
309	Myrmicinae		3	Solenopsis	invicta	Solenopsis_invicta_1	Solenopsis invicta (11)	herradura	Argentina	tillberg_2007	2.457058824	NA	NA	NA	NA	NA	NA	NA	NA	NA	NA	NA	NA	Solenopsis_invicta
310	Myrmicinae		1	Eurhopalothrix	jennya	Eurhopalothrix_jennya	Eurhopalothrix jennya Taylor, 1990	sara_l	Malaysia	pfeiffer_2014	3.629411765	0.571	0.538	0.196	0.156	0.458	0.668	2.499	0.023	0.401487	0.373	0.467658	0.365274	Eurhopalothrix_jennya
311	Myrmicinae		3	Cephalotes	jheringi	Cephalotes_jheringi	Cephalotes jheringi (1)	otamendi	Argentina	tillberg_2007	2.187352941	1.438	1.103	0.431	NA	1.16	1.245	5.088	0.286	0.505893019	1.052	0.88708286	0.457947595	Cephalotes_jheringi
312	Myrmicinae		3	Cephalotes	jheringi	Cephalotes_jheringi_1	Cephalotes jheringi (3)	ocampo	Argentina	tillberg_2007	1.889705882	NA	NA	NA	NA	NA	NA	NA	NA	NA	NA	NA	NA	Cephalotes_jheringi
313	Myrmicinae		3	Pheidole	kikutai	Pheidole_kikutai	Pheidole cf. kikutai Eguchi, 2001	sara_a	Malaysia	pfeiffer_2014	3.561764706	NA	NA	NA	NA	NA	NA	NA	NA	NA	NA	NA	NA	Pheidole_kikutai
314	Myrmicinae		3	Pheidole	kikutai	Pheidole_kikutai_1	Pheidole cf. kikutai Eguchi, 2001	sara_d	Malaysia	pfeiffer_2014	3.511764706	NA	NA	NA	NA	NA	NA	NA	NA	NA	NA	NA	NA	Pheidole_kikutai
315	Myrmicinae		2	Monomorium	kiliani	Monomorium_kiliani	Monomorium kiliani	can_1_30	Australia	gibb_2013	2.682352941	0.702	0.765	0.449	0.341	0.604	0.929	3.317	0.081	0.271895425	0.347	0.664797714	NA	Monomorium_kiliani
316	Ponerinae	spec_pred	3	Leptogenys	kitteli	Leptogenys_kitteli	Leptogenys kitteli	bafr	Brunei	davidson_2003	3.017609706	1.425	1.805	0.9215	NA	NA	2.82	NA	0.3705	NA	NA	2.13	1.862	Leptogenys_kitteli
317	Dolichoderinae		3	Technomyrmex	kraepelini	Technomyrmex_kraepelini	Technomyrmex kraepelini Forel, 1912	sara_l	Malaysia	pfeiffer_2014	2.594117647	0.648	0.667	0.479	0.383	0.362	0.967	2.992	0.113	0.269865	0.428	0.975828	0.695457	Technomyrmex_kraepelini
318	Dorylinae	army_ant	1	Aenictus	laeviceps	Aenictus_laeviceps	Aenictus laeviceps Smith, 1857	sara_a	Malaysia	pfeiffer_2014	3.073529412	0.748	0.88	0.511	0.306	NA	1.385	4.492	NA	NA	0.48	1.606392	0.888299	Aenictus_laeviceps
319	Dorylinae	army_ant	1	Aenictus	laeviceps	Aenictus_laeviceps_1	Aenictus laeviceps Smith, 1857	sara_l	Malaysia	pfeiffer_2014	2.95	NA	NA	NA	NA	NA	NA	NA	NA	NA	NA	NA	NA	Aenictus_laeviceps
320	Dorylinae	army_ant	3	Dorylus	laevigatus	Dorylus_laevigatus	Dorylus laevigatus Smith, 1857	sara_d	Malaysia	pfeiffer_2014	3.676470588	2.923	2.853	2.446	1.455	NA	4.112	13.65	NA	NA	1.694	2.348753	1.378382	Dorylus_laevigatus
321	Myrmicinae		3	Pheidole	laevinota	Pheidole_laevinota	Pheidole laevinota (3)	otamendi	Argentina	tillberg_2007	4.036470588	0.593	0.62	0.299	0.169	0.449	0.834	2.901	NA	NA	0.407	0.802219421	0.702581668	Pheidole_laevinota
322	Myrmicinae		2	Crematogaster	laevis	Crematogaster_laevis	Crematogaster laevis	ebcc	Peru	davidson_2003	2.453304706	0.588	0.547	0.29	0.135	0.503	0.662	2.916	0.08	0.215	0.368	0.590892545	0.52671909	Crematogaster_laevis
323	Myrmicinae	fungus_grower	2	Acromyrmex	laticeps	Acromyrmex_laticeps	Acromyrmex laticeps	igu_np	Argentina	hanish_2019	2.63	2.635	2.195	1.405	0.675	2.158	3.095	9.898	0.35	0.2346	1.415	3.245	1.985	Acromyrmex_laticeps
324	Myrmicinae	fungus_grower	2	Acromyrmex	laticeps	Acromyrmex_laticeps_1	Acromyrmex laticeps	igu_np	Argentina	hanish_2019	2.63	2.155	1.875	1.215	0.545	1.778	2.47	8.061	0.28	0.2533	1.21	2.705	1.89	Acromyrmex_laticeps
325	Myrmicinae		2	Cataulacus	latissimus	Cataulacus_latissimus	Cataulacus latissimus	bafr	Brunei	davidson_2003	2.575496441	2.232	1.685	0.334	0.306	1.696	1.926	6.936	0.365	0.655	2.011	1.449271541	NA	Cataulacus_latissimus
326	Myrmicinae		2	Monomorium	leae	Monomorium_leae	Monomorium leae	can_1_30	Australia	gibb_2013	2.682352941	0.616	0.736	0.335	0.395	0.546	0.981	3.129	0.053	0.279891304	0.443	0.63794122	0.426174847	Monomorium_leae
331	Dorylinae	army_ant	3	Neivamyrmex	leonardi	Neivamyrmex_leonardi	Neivamyrmex cf. leonardi (1)	elliot	USA	tillberg_2007	2.798235294	0.741	0.779	0.373	0.213	NA	0.828	2.91	NA	NA	0.418	0.569842961	0.161245155	Neivamyrmex_leonardi
332	Myrmicinae		2	Crematogaster	levior	Crematogaster_levior	Crematogaster levior	ebcc	Peru	davidson_2003	2.489784706	0.614	0.569	0.287	0.151	0.504	0.675	2.424	0.09	0.203	0.342	0.68433033	0.65307044	Crematogaster_levior
336	Myrmicinae		2	Crematogaster	limata	Crematogaster_limata	Crematogaster limata	ebcc	Peru	davidson_2003	2.402232647	0.65	0.6	NA	NA	NA	0.7	NA	NA	NA	NA	NA	NA	Crematogaster_limata
337	Dolichoderinae		3	Technomyrmex	lisae	Technomyrmex_lisae	Technomyrmex lisae Forel, 1905	sara_a	Malaysia	pfeiffer_2014	2.888235294	1.212	1.08	0.668	0.608	0.602	1.512	3.657	0.129	0.268519	0.644	NA	1.111067	Technomyrmex_lisae
338	Dolichoderinae		3	Technomyrmex	lisae	Technomyrmex_lisae_1	Technomyrmex lisae Forel, 1905	sara_l	Malaysia	pfeiffer_2014	2.764705882	NA	NA	NA	NA	NA	NA	NA	NA	NA	NA	NA	NA	Technomyrmex_lisae
339	Dolichoderinae		3	Technomyrmex	lisae	Technomyrmex_lisae_2	Technomyrmex lisae Forel, 1905	sara_k	Malaysia	pfeiffer_2014	3.005882353	NA	NA	NA	NA	NA	NA	NA	NA	NA	NA	NA	NA	Technomyrmex_lisae
340	Formicinae		3	Polyrhachis	lombokensis	Polyrhachis_lombokensis	P. (Myrmatopa) lombokensisEmery	nq_12	Australia	bluthgen_2003	2.139240588	1.373	1.471	0.65	0.294	0.98	2.053	5.763	0.276	0.466349422	0.87	1.764800555	NA	Polyrhachis_lombokensis
341	Myrmicinae		1	Aphaenogaster	longiceps	Aphaenogaster_longiceps	Aphaenogaster longiceps	can_1_30	Australia	gibb_2013	2.973529412	1.209	1.461	1.123	0.819	0.936	1.967	6.076	0.151	0.296372348	0.767	2.105872978	1.899384374	Aphaenogaster_longiceps
342	Formicinae		3	Paratrechina	longicornis	Paratrechina_longicornis	Paratrechina longicornis (Latreille, 1802)	sara_a	Malaysia	pfeiffer_2014	3.447058824	NA	NA	NA	NA	NA	NA	NA	NA	NA	NA	NA	NA	Paratrechina_longicornis
343	Formicinae		3	Paratrechina	longicornis	Paratrechina_longicornis_1	Paratrechina longicornis (Latreille, 1802)	sara_k	Malaysia	pfeiffer_2014	3.564705882	NA	NA	NA	NA	NA	NA	NA	NA	NA	NA	NA	NA	Paratrechina_longicornis
344	Myrmicinae		1	Lophomyrmex	longicornis	Lophomyrmex_longicornis	Lophomyrmex longicornis Rigato, 1994	sara_a	Malaysia	pfeiffer_2014	3.294117647	1.787	1.696	0.862	0.575	1.6	1.091	3.733	0.093	0.139151	0.591	1.159079	1.553641	Lophomyrmex_longicornis
345	Myrmicinae		1	Lophomyrmex	longicornis	Lophomyrmex_longicornis_1	Lophomyrmex longicornis Rigato, 1994	sara_l	Malaysia	pfeiffer_2014	3.170588235	NA	NA	NA	NA	NA	NA	NA	NA	NA	NA	NA	NA	Lophomyrmex_longicornis
346	Myrmicinae		3	Pheidole	longipes	Pheidole_longipes	Pheidole longipes	bafr	Brunei	davidson_2003	2.822780068	0.795	1.29	NA	NA	NA	4.6	NA	NA	NA	NA	NA	2.025	Pheidole_longipes
347	Myrmicinae		3	Pheidole	longipes	Pheidole_longipes_1	Pheidole longipes F. Smith, 1857	sara_k	Malaysia	pfeiffer_2014	3.632352941	NA	NA	NA	NA	NA	NA	NA	NA	NA	NA	NA	NA	Pheidole_longipes
348	Myrmicinae		3	Pheidole	longipes	Pheidole_longipes_2	Pheidole longipes F. Smith, 1857	sara_d	Malaysia	pfeiffer_2014	3.464705882	NA	NA	NA	NA	NA	NA	NA	NA	NA	NA	NA	NA	Pheidole_longipes
349	Formicinae		3	Camponotus	longipilis	Camponotus_longipilis	Camponotus longipilis	ebcc	Peru	davidson_2003	2.095799706	NA	NA	NA	NA	NA	NA	NA	NA	NA	NA	NA	NA	Camponotus_longipilis
350	Myrmicinae		3	Pheidole	longiseta	Pheidole_longiseta	Pheidole longiseta	ebcc	Peru	davidson_2003	2.686777353	0.676	0.709	0.382	0.153	0.515	1.001	3.166	0.13	0.16	0.415	0.796143831	0.98	Pheidole_longiseta
352	Myrmicinae		3	Pheidole	lucioccipitalis	Pheidole_lucioccipitalis	Pheidole lucioccipitalis Eguchi, 2001	sara_d	Malaysia	pfeiffer_2014	3.326470588	0.48	0.471	0.286	0.199	0.395	0.698	2.404	0.07	0.205945	0.318	0.694424	0.641405	Pheidole_lucioccipitalis
353	Dolichoderinae		1	Dolichoderus	lugens	Dolichoderus_lugens	Dolichoderus lugens	ebcc	Peru	davidson_2003	2.022839412	1.721	1.857	0.728	0.409	1.023	2.758	8.009	0.279	0.606	1.173	2.720566301	2.055914638	Dolichoderus_lugens
354	Myrmicinae	fungus_grower	2	Acromyrmex	lundi	Acromyrmex_lundi	Acromyrmex lundi (4)	otamendi	Argentina	tillberg_2007	2.982941176	1.896	1.615	1.043	0.462	1.604	2.348	7.114	0.213	0.228482972	1.253	2.887731982	NA	Acromyrmex_lundi
355	Myrmicinae	fungus_grower	2	Acromyrmex	lundi	Acromyrmex_lundi_1	Acromyrmex lundi (6)	ocampo	Argentina	tillberg_2007	1.692941176	NA	NA	NA	NA	NA	NA	NA	NA	NA	NA	NA	NA	Acromyrmex_lundi
356	Myrmicinae		1	Myrmicaria	lutea	Myrmicaria_lutea	Myrmicaria cf. lutea	bafr	Brunei	davidson_2003	2.912701385	NA	NA	NA	NA	NA	NA	NA	NA	NA	NA	NA	NA	Myrmicaria_lutea
358	Myrmicinae		1	Myrmicaria	lutea	Myrmicaria_lutea_1	Myrmicaria lutea Emery, 1900	sara_a	Malaysia	pfeiffer_2014	1.641176471	NA	NA	NA	NA	NA	NA	NA	NA	NA	NA	NA	NA	Myrmicaria_lutea
359	Ponerinae		1	Pachycondyla	luteola	Pachycondyla_luteola	Pachycondyla luteola	ebcc	Peru	davidson_2003	2.20524	1.87	2.126	1.241	0.442	1.42	3.258	10.749	0.324	0.45	1.24	2.470286825	1.854911858	Pachycondyla_luteola
360	Myrmicinae	trap_jaw	1	Strumigenys	macerina	Strumigenys_macerina	Strumigenys macerina Bolton, 2000	sara_a	Malaysia	pfeiffer_2014	3.773529412	0.562	0.844	0.323	0.146	0.336	0.951	3.502	0.043	0.372038	0.345	0.595131	0.49912	Strumigenys_macerina
361	Myrmicinae		3	Cephalotes	maculatus	Cephalotes_maculatus	Cephalotes maculatus (1)	ocampo	Argentina	tillberg_2007	2.064117647	0.911	0.71	0.11	NA	0.749	0.865	2.981	0.2	0.590140845	0.639	0.569434808	NA	Cephalotes_maculatus
362	Myrmicinae		3	Cephalotes	maculatus	Cephalotes_maculatus_1	Cephalotes maculatus/persimilis (1)	herradura	Argentina	tillberg_2007	1.982352941	NA	NA	NA	NA	NA	NA	NA	NA	NA	NA	NA	NA	Cephalotes_maculatus
363	Myrmicinae	fungus_grower	1	Cyphomyrmex	major	Cyphomyrmex_major	Cyphomyrmex cf. major	ebcc	Peru	davidson_2003	2.664889118	NA	0.737	0.255	0.218	0.519	1.03	2.672	0.121	0.179	0.489	0.639756985	0.629834899	Cyphomyrmex_major
364	Myrmicinae	fungus_grower	1	Cyphomyrmex	major	Cyphomyrmex_major_1	Cyphomyrmex nr. major (1)	ocampo	Argentina	tillberg_2007	1.861176471	NA	NA	NA	NA	NA	NA	NA	NA	NA	NA	NA	NA	Cyphomyrmex_major
365	Myrmicinae		1	Meranoplus	malaysianus	Meranoplus_malaysianus	Meranoplus malaysianus Schodl, 1998	sara_a	Malaysia	pfeiffer_2014	3.308823529	0.564	0.563	NA	0.098	0.523	0.544	2.309	0.09	0.218472	0.58	0.425906	0.276089	Meranoplus_malaysianus
366	Ponerinae		1	Neoponera	marginata	Neoponera_marginata	Neoponera marginata	osu_np	Argentina	hanish_2019	4.190840904	1.745	2.18	1.29	0.53	1.54	2.925	10.673	0.435	0.1697	1.185	1.885	1.525	Neoponera_marginata
367	Ponerinae		1	Neoponera	marginata	Neoponera_marginata_1	Neoponera marginata	osu_np	Argentina	hanish_2019	4.190840904	1.925	2.27	1.375	0.54	1.387	3.285	11.473	0.5	0.1322	1.295	2.02	1.68	Neoponera_marginata
368	Proceratiinae		1	Probolomyrmex	maryatyae	Probolomyrmex_maryatyae	Probolomyrmex maryatyae Eguchi, Yoshimura and Yamane, 2006	sara_a	Malaysia	pfeiffer_2014	3.785294118	0.342	0.555	0.134	0.116	NA	0.804	2.362	NA	NA	0.28	0.490494	0.347079	Probolomyrmex_maryatyae
369	Dolichoderinae		2	Forelius	mccooki	Forelius_mccooki	Forelius mccooki (10)	elliot	USA	tillberg_2007	2.773823529	0.783	0.934	0.427	0.208	0.457	0.64	2.236	0.093	0.139186296	0.321	NA	0.575920133	Forelius_mccooki
370	Dolichoderinae		2	Forelius	mccookii	Forelius_mccookii	Forelius mccookii (7)	sweetwater	USA	tillberg_2007	2.95	NA	NA	NA	NA	NA	NA	NA	NA	NA	NA	NA	NA	Forelius_mccookii
371	Ponerinae	trap_jaw	2	Odontomachus	meinerti	Odontomachus_meinerti	Odontomachus meinerti	igu_np	Argentina	hanish_2019	3.419809555	1.465	1.92	1.025	0.28	1.092	2.185	7.896	0.27	0.2266	0.8	1.845	1.695	Odontomachus_meinerti
372	Ponerinae	trap_jaw	2	Odontomachus	meinerti	Odontomachus_meinerti_1	Odontomachus meinerti	igu_np	Argentina	hanish_2019	3.803941934	1.44	1.885	0.98	0.295	1.074	2.22	7.579	0.255	0.1963	0.725	1.735	1.595	Odontomachus_meinerti
373	Ponerinae	trap_jaw	2	Odontomachus	meinerti	Odontomachus_meinerti_2	Odontomachus meinerti	osu_np	Argentina	hanish_2019	3.180415553	1.385	1.8	0.89	0.245	1.627	2.05	7.585	0.245	0.1694	0.775	1.725	1.59	Odontomachus_meinerti
374	Ponerinae	trap_jaw	2	Odontomachus	meinerti	Odontomachus_meinerti_3	Odontomachus meinerti	osu_np	Argentina	hanish_2019	3.180415553	1.44	1.82	1	0.26	1.668	2.155	7.387	0.31	0.1868	0.775	1.805	1.675	Odontomachus_meinerti
375	Formicinae		3	Echinopla	melanarctos	Echinopla_melanarctos	Echinopla melanarctos	bafr	Brunei	davidson_2003	1.991007868	2.114	1.742	0.632	0.389	1.654	2.424	6.952	0.254	1.008	2.013	1.899095837	1.765	Echinopla_melanarctos
376	Dolichoderinae		1	Tapinoma	melanocephalum	Tapinoma_melanocephalum	Tapinoma melanocephalum(Fabricius)a	nq_12	Australia	bluthgen_2003	3.513961176	0.394	0.449	0.235	0.1	0.282	0.576	1.76	0.076	0.34298441	0.272	0.528219651	0.460001087	Tapinoma_melanocephalum
377	Dolichoderinae		1	Tapinoma	melanocephalum	Tapinoma_melanocephalum_1	Tapinoma melanocephalum Frabricius, 1783	sara_l	Malaysia	pfeiffer_2014	3.943235294	0.359	0.419	0.177	0.085	0.253	0.457	1.43	0.074	0.138425	0.218	0.403496	0.427187	Tapinoma_melanocephalum
378	Myrmicinae		1	Myrmicaria	melanogaster	Myrmicaria_melanogaster	Myrmicaria melanogaster	bafr	Brunei	davidson_2003	2.448107906	1.961	1.925	1.094	0.525	1.461	1.868	6.567	0.242	0.5	0.845	NA	NA	Myrmicaria_melanogaster
379	Myrmicinae		1	Myrmicaria	melanogaster	Myrmicaria_melanogaster_1	Myrmicaria melanogaster Emery, 1900	sara_a	Malaysia	pfeiffer_2014	2.705882353	1.955	1.906	1.072	0.547	1.453	1.896	6.616	0.242	0.228751	0.836	NA	1.809758	Myrmicaria_melanogaster
380	Ectatomminae		1	Gnamptogenys	menadensis	Gnamptogenys_menadensis	Gnamptogenys menadensis	bafr	Brunei	davidson_2003	3.092544118	1.4	NA	NA	NA	NA	1.996266667	NA	NA	NA	NA	1.65	NA	Gnamptogenys_menadensis
381	Myrmicinae		1	Tetramorium	meshena	Tetramorium_meshena	Tetramorium meshena (Bolton, 1976)	sara_a	Malaysia	pfeiffer_2014	3.361764706	0.704	0.672	0.379	0.171	0.564	0.904	3.14	0.104	0.215774	0.522	0.687841	0.471228	Tetramorium_meshena
382	Formicinae		3	Paratrechina	metallescens	Paratrechina_metallescens	Paratrechina metallescens	bafr	Brunei	davidson_2003	2.305732485	0.569	0.696	0.3	0.144	0.383	0.79	2.424	0.143	0.169	0.387	0.772	0.765937987	Paratrechina_metallescens
383	Ectatomminae		1	Rhytidoponera	metallica	Rhytidoponera_metallica	Rhytidoponera metallica sp._A	can_1_30	Australia	gibb_2013	3.344117647	1.385	1.449	0.855	0.882	1.094	1.764	5.142	0.188	0.290545204	0.936	1.550524105	1.199376505	Rhytidoponera_metallica
385	Myrmicinae		3	Pheidole	minax	Pheidole_minax	Pheidole minax	ebcc	Peru	davidson_2003	3.131834412	0.828	0.704	NA	0.203	0.679	1.087	3.356	0.16	0.209	0.515	1.013805701	0.913002191	Pheidole_minax
386	Dolichoderinae		1	Iridomyrmex	minor	Iridomyrmex_minor	Iridomyrmex minor	can_1_30	Australia	gibb_2013	3.138235294	0.771	0.82	0.501	0.41	0.445	1.321	3.468	0.148	0.458536585	0.478	1.550806242	1.232631737	Iridomyrmex_minor
387	Myrmicinae		3	Pheidole	minutula	Pheidole_minutula	Pheidole minutula	ebcc	Peru	davidson_2003	3.259865882	0.461	0.485	0.197	0.036	0.409	0.513	1.927	0.063	0.085	NA	0.489319936	0.38	Pheidole_minutula
388	Formicinae		3	Paratrechina	minutula	Paratrechina_minutula	Paratrechina minutula (Forel)	nq_12	Australia	bluthgen_2003	2.438712647	NA	NA	NA	NA	NA	NA	NA	NA	NA	NA	NA	NA	Paratrechina_minutula
389	Dolichoderinae		1	Tapinoma	minutum	Tapinoma_minutum	T. minutum Mayr	nq_12	Australia	bluthgen_2003	2.204393235	0.293	0.324	0.135	0.061	0.202	0.347	1.12	0.045	0.222222222	0.194	0.303209499	0.29340075	Tapinoma_minutum
390	Formicinae		3	Camponotus	mirabilis	Camponotus_mirabilis	Camponotus mirabilis	ebcc	Peru	davidson_2003	2.446008529	NA	NA	NA	NA	NA	NA	NA	NA	NA	NA	NA	NA	Camponotus_mirabilis
391	Myrmicinae	trap_jaw	1	Strumigenys	mitis	Strumigenys_mitis	Strumigenys mitis Brown, 2000	sara_k	Malaysia	pfeiffer_2014	3.867647059	0.262	0.376	0.123	0.112	0.206	0.414	1.571	0.039	0.345745	0.179	0.298766	0.219126	Strumigenys_mitis
392	Dolichoderinae		1	Iridomyrmex	mjobergi	Iridomyrmex_mjobergi	Iridomyrmex mjobergi	can_1_30	Australia	gibb_2013	3.223529412	0.636	0.706	0.385	0.274	0.382	0.904	2.713	0.136	0.33286119	0.441	NA	0.768505042	Iridomyrmex_mjobergi
393	Ponerinae	spec_pred	1	Myopias	modiglianii	Myopias_modiglianii	Myopias modiglianii	bafr	Brunei	davidson_2003	2.605470294	1.468	1.653	0.993	0.276	1.224	2.417	7.972	0.204	0.213	1.088	1.382	1.433697318	Myopias_modiglianii
394	Dolichoderinae		3	Technomyrmex	modiglianii	Technomyrmex_modiglianii	Technomyrmex modiglianii Emery, 1990	sara_d	Malaysia	pfeiffer_2014	2.544117647	0.77	0.748	0.498	0.492	0.512	0.822	2.764	0.097	0.235294	0.463	0.89272	0.884096	Technomyrmex_modiglianii
395	Myrmicinae		2	Crematogaster	modiglianii	Crematogaster_modiglianii	Crematogaster modiglianii Emery, 1900	sara_a	Malaysia	pfeiffer_2014	2.826470588	0.951	0.858	0.381	0.172	0.763	1.044	3.515	0.102	0.374126	0.531	1.106099	0.747813	Crematogaster_modiglianii
396	Myrmicinae		2	Crematogaster	modiglianii	Crematogaster_modiglianii_1	Crematogaster modiglianii Emery, 1900	sara_l	Malaysia	pfeiffer_2014	2.702941176	NA	NA	NA	NA	NA	NA	NA	NA	NA	NA	NA	NA	Crematogaster_modiglianii
397	Myrmicinae		2	Crematogaster	modiglianii	Crematogaster_modiglianii_2	Crematogaster modiglianii Emery, 1900	sara_d	Malaysia	pfeiffer_2014	2.776470588	NA	NA	NA	NA	NA	NA	NA	NA	NA	NA	NA	NA	Crematogaster_modiglianii
398	Formicinae		1	Formica	moki	Formica_moki	Formica moki (1)	torrey_pines	USA	tillberg_2007	2.330294118	1.353	1.46	0.785	0.595	0.867	2.194	6.083	0.311	0.343150685	0.955	2.248772109	1.636197115	Formica_moki
399	Formicinae		1	Formica	moki	Formica_moki_1	Formica moki (3)	sweetwater	USA	tillberg_2007	2.984411765	NA	NA	NA	NA	NA	NA	NA	NA	NA	NA	NA	NA	Formica_moki
400	Myrmicinae		3	Solenopsis	molesta	Solenopsis_molesta	Solenopsis molesta (2)	torrey_pines	USA	tillberg_2007	1.939117647	0.382	0.466	0.205	0.045	NA	0.491	1.828	0.024	0.21888412	0.25	0.369758029	0.333408158	Solenopsis_molesta
401	Myrmicinae		2	Crematogaster	montezumia	Crematogaster_montezumia	Crematogaster montezumia	igu_np	Argentina	hanish_2019	2.55	0.6	0.565	0.305	0.195	0.471	0.655	3.304	0.135	0.3451	0.37	0.635	0.525	Crematogaster_montezumia
402	Myrmicinae		2	Crematogaster	montezumia	Crematogaster_montezumia_1	Crematogaster montezumia	igu_np	Argentina	hanish_2019	2.55	0.64	0.615	0.295	0.185	0.548	0.685	3.319	0.14	0.3984	0.395	0.705	0.56	Crematogaster_montezumia
404	Formicinae		3	Polyrhachis	mucronata	Polyrhachis_mucronata	P. (Myrmhopla) mucronata Smith	nq_12	Australia	bluthgen_2003	2.504095294	NA	NA	NA	NA	NA	NA	NA	NA	NA	NA	NA	NA	Polyrhachis_mucronata
405	Formicinae		3	Camponotus	mus	Camponotus_mus	Camponotus cf. mus (2)	ocampo	Argentina	tillberg_2007	2.667058824	2.074	2.027	0.924	0.523	1.224	2.495	7.154	0.296	0.514553527	1.434	2.503470391	1.432690127	Camponotus_mus
406	Formicinae		3	Camponotus	mus	Camponotus_mus_1	Camponotus cf. mus (2)	herradura	Argentina	tillberg_2007	2.820588235	NA	NA	NA	NA	NA	NA	NA	NA	NA	NA	NA	NA	Camponotus_mus
407	Myrmicinae	trap_jaw	1	Strumigenys	naberia	Strumigenys_naberia	Strumigenys naberia Bolton, 2000	sara_a	Malaysia	pfeiffer_2014	3.908823529	0.483	0.545	0.244	0.109	NA	0.592	2.299	0.035	0.385321	0.292	0.394666	0.34308	Strumigenys_naberia
408	Myrmicinae		3	Pogonomyrmex	naegelli	Pogonomyrmex_naegelli	Pogonomyrmex naegelli	igu_np	Argentina	hanish_2019	2.55	1.205	1.145	0.64	0.22	1.014	1.325	5.319	0.24	0.2445	0.755	1.08	0.925	Pogonomyrmex_naegelli
409	Myrmicinae		3	Pogonomyrmex	naegelli	Pogonomyrmex_naegelli_1	Pogonomyrmex naegelli	igu_np	Argentina	hanish_2019	2.55	1.085	1.06	0.61	0.205	0.928	1.21	4.762	0.215	0.2594	0.665	1.04	0.825	Pogonomyrmex_naegelli
410	Myrmicinae		3	Pogonomyrmex	naegelli	Pogonomyrmex_naegelli_2	Pogonomyrmex naegelli (3)	otamendi	Argentina	tillberg_2007	3.280588235	1.222	1.179	0.6	0.289	1.011	1.436	4.937	NA	0.224766751	0.777	1.371413869	1.019803903	Pogonomyrmex_naegelli
411	Formicinae		3	Camponotus	nidulans	Camponotus_nidulans	Camponotus (Dendromyrmex) nidulans	ebcc	Peru	davidson_2003	2.117687647	0.618	0.671	0.281	0.101	0.449	0.98	2.74	0.102	0.271	0.428	1.015	0.891	Camponotus_nidulans
416	Dorylinae	army_ant	3	Neivamyrmex	nigrescens	Neivamyrmex_nigrescens	Neivamyrmex nigrescens (1)	sweetwater	USA	tillberg_2007	3.418823529	0.949	0.988	0.514	0.197	NA	1.574	4.872	NA	NA	0.621	1.307946482	0.76814647	Neivamyrmex_nigrescens
417	Formicinae		3	Camponotus	nigriceps	Camponotus_nigriceps	Camponotus nigriceps	can_1_30	Australia	gibb_2013	2.602941176	1.699	2.297	1.157	1.113	1.091	4.654	10.732	0.467	0.468872442	1.46	3.643238806	NA	Camponotus_nigriceps
418	Formicinae		3	Camponotus	nigroaeneus	Camponotus_nigroaeneus	Camponotus nigroaeneus	can_1_30	Australia	gibb_2013	2.367647059	1.101	1.449	0.785	0.699	0.76	2.513	6.435	0.216	0.457556936	0.913	2.012602544	NA	Camponotus_nigroaeneus
419	Myrmicinae		2	Crematogaster	nigropilosa	Crematogaster_nigropilosa	Crematogaster nigropilosa	ebcc	Peru	davidson_2003	2.723257353	0.594	0.567	0.29	0.137	0.449	0.763	2.858	0.105	0.171	0.388	0.731456082	0.709	Crematogaster_nigropilosa
420	Formicinae		3	Polyrhachis	nigropilosa	Polyrhachis_nigropilosa	Polyrhachis (Myrma) nigropilosa	bafr	Brunei	davidson_2003	2.073435744	2.414	2.734	1.146	0.788	1.538	3.693	10.65	0.461	1.307	1.86	3.759840555	3.386	Polyrhachis_nigropilosa
421	Formicinae		3	Polyrhachis	nigropilosa	Polyrhachis_nigropilosa_1	Polyrhachis nigropilosa Mayr, 1872	sara_k	Malaysia	pfeiffer_2014	2.808823529	2.428	2.851	1.455	0.981	1.558	3.667	10.538	0.45	0.444756	1.888	3.936839	NA	Polyrhachis_nigropilosa
422	Formicinae		3	Polyrhachis	nigropilosa	Polyrhachis_nigropilosa_2	Polyrhachis nigropilosa Mayr, 1872	sara_d	Malaysia	pfeiffer_2014	2.641176471	NA	NA	NA	NA	NA	NA	NA	NA	NA	NA	NA	NA	Polyrhachis_nigropilosa
424	Pseudomyrmecinae		1	Tetraponera	nitida	Tetraponera_nitida	Tetraponera nitida (Smith)	nq_12	Australia	bluthgen_2003	2.139240588	0.671	0.778	0.334	0.218	0.335	1.015	4.106	0.197	0.389460154	0.419	NA	NA	Tetraponera_nitida
425	Formicinae		3	Camponotus	novogranadensis	Camponotus_novogranadensis	Camponotus novogranadensis	ebcc	Peru	davidson_2003	1.497526176	1.02	1.11	0.54	0.35	0.7	1.48	NA	0.25	NA	0.87	1.22	1.16	Camponotus_novogranadensis
427	Ponerinae		1	Pachycondyla	oberthueri	Pachycondyla_oberthueri	Pachycondyla cf. oberthueri	ebcc	Peru	davidson_2003	2.679481176	NA	NA	NA	NA	NA	NA	5	0.4	NA	NA	NA	2.25	Pachycondyla_oberthueri
428	Myrmicinae		2	Crematogaster	obscurata	Crematogaster_obscurata	Crematogaster obscurata	osu_np	Argentina	hanish_2019	2.6	0.675	0.78	0.315	0.22	0.55	0.695	3.521	0.16	0.2949	0.395	0.54	0.49	Crematogaster_obscurata
429	Myrmicinae		2	Crematogaster	obscurata	Crematogaster_obscurata_1	Crematogaster obscurata	osu_np	Argentina	hanish_2019	2.6	0.665	0.615	0.3	0.195	0.514	0.65	3.315	0.175	0.3659	0.395	0.52	0.48	Crematogaster_obscurata
430	Ponerinae		1	Neoponera	obscuricornis	Neoponera_obscuricornis	Neoponera obscuricornis	igu_np	Argentina	hanish_2019	3.65285338	2.205	2.4	1.825	0.475	1.428	3.86	13.48	0.81	0.2875	1.435	3.04	2.265	Neoponera_obscuricornis
431	Ponerinae		1	Neoponera	obscuricornis	Neoponera_obscuricornis_1	Neoponera obscuricornis	igu_np	Argentina	hanish_2019	2.943961536	2.26	2.39	1.8	0.465	1.387	3.86	12.492	0.83	0.2678	1.46	3.015	2.32	Neoponera_obscuricornis
432	Myrmicinae		3	Pheidole	obscurifrons	Pheidole_obscurifrons	Pheidole obscurifrons (1)	otamendi	Argentina	tillberg_2007	2.510882353	0.758	0.754	0.45	0.224	0.659	1.081	3.6	0.107	0.265251989	0.511	0.866213022	0.699629187	Pheidole_obscurifrons
433	Myrmicinae		3	Pheidole	obscurithorax	Pheidole_obscurithorax	Pheidole cf. obscurithorax (2)	ocampo	Argentina	tillberg_2007	3.152352941	0.632	0.71	0.377	0.148	0.475	1.086	3.308	0.116	0.267605634	0.445	1.207361172	0.968081	Pheidole_obscurithorax
434	Myrmicinae		3	Pheidole	obscurithorax	Pheidole_obscurithorax_1	Pheidole cf. obscurithorax (4)	herradura	Argentina	tillberg_2007	2.355	NA	NA	NA	NA	NA	NA	NA	NA	NA	NA	NA	NA	Pheidole_obscurithorax
435	Dolichoderinae		2	Liometopum	occidentale	Liometopum_occidentale	Liometopum occidentale (2)	sweetwater	USA	tillberg_2007	2.708529412	1.145	1.101	0.468	0.301	0.739	1.43	4.288	0.143	0.272479564	0.742	1.19125522	0.851051702	Liometopum_occidentale
436	Myrmicinae		3	Cephalotes	oculatus	Cephalotes_oculatus	Cephalotes oculatus	ebcc	Peru	davidson_2003	1.898807353	2.88	2.037	0.53	0.39	2.381	2.343	8.294	0.38	1.072	2.623	2.143830684	NA	Cephalotes_oculatus
437	Formicinae		3	Polyrhachis	olybria	Polyrhachis_olybria	Polyrhachis (Polyrhachis) olybria	bafr	Brunei	davidson_2003	1.946047209	1.653	1.944	0.802	0.407	1.171	2.838	7.046	0.292	0.795	1.416	NA	NA	Polyrhachis_olybria
438	Myrmicinae		1	Eurhopalothrix	omnivaga	Eurhopalothrix_omnivaga	Eurhopalothrix omnivaga Taylor, 1990	sara_l	Malaysia	pfeiffer_2014	3.841176471	0.587	0.559	0.23	0.17	0.416	0.72	2.477	0.029	0.34347	0.4	0.592811	0.374433	Eurhopalothrix_omnivaga
439	Myrmicinae		1	Eurhopalothrix	omnivaga	Eurhopalothrix_omnivaga_1	Eurhopalothrix omnivaga Taylor, 1990	sara_d	Malaysia	pfeiffer_2014	3.914705882	NA	NA	NA	NA	NA	NA	NA	NA	NA	NA	NA	NA	Eurhopalothrix_omnivaga
440	Ponerinae		1	Hypoponera	opacior	Hypoponera_opacior	Hypoponera cf. opacior	igu_np	Argentina	hanish_2019	3.680581788	0.57	0.705	0.35	0.15	2.071	0.935	4.883	0.03	0.1631	0.43	0.585	0.525	Hypoponera_opacior
441	Ponerinae		1	Hypoponera	opacior	Hypoponera_opacior_1	Hypoponera cf. opacior	igu_np	Argentina	hanish_2019	3.680581788	0.57	0.715	0.355	0.105	2.093	0.9	4.794	0.035	0.2098	0.45	0.58	0.54	Hypoponera_opacior
442	Ponerinae		1	Hypoponera	opacior	Hypoponera_opacior_2	Hypoponera cf. opacior	osu_np	Argentina	hanish_2019	3.338699181	0.735	0.845	0.465	0.145	2.564	1.145	6.082	0.035	0.2189	0.545	0.72	0.635	Hypoponera_opacior
443	Dorylinae	army_ant	3	Neivamyrmex	opacithorax	Neivamyrmex_opacithorax	Neivamyrmex opacithorax (1)	torrey_pines	USA	tillberg_2007	3.371470588	1.012	1.037	0.49	0.216	0.816	1.375	4.594	0.043	0.449373192	0.579	1.107662403	0.784859223	Neivamyrmex_opacithorax
444	Dolichoderinae		3	Azteca	ovaticeps	Azteca_ovaticeps	Azteca ovaticeps	ebcc	Peru	davidson_2003	1.490230294	0.862	0.891	0.429	0.235	0.535	1.234	3.464	0.1	0.263	0.579	1.171929179	0.682422889	Azteca_ovaticeps
445	Ectatomminae		1	Gnamptogenys	palamala	Gnamptogenys_palamala	Gnamptogenys palamala (Lattke, 2004)	sara_a	Malaysia	pfeiffer_2014	3.152941176	1.173	1.022	0.891	0.441	0.959	1.822	6.809	0.155	0.54	1.065	NA	NA	Gnamptogenys_palamala
446	Formicinae		3	Echinopla	pallipes	Echinopla_pallipes	Echinopla pallipes	bafr	Brunei	davidson_2003	2.043461971	1.831	1.529	0.495	0.181	1.489	2.146	6.033	0.198	0.917	1.548	1.64594198	1.438266317	Echinopla_pallipes
447	Myrmicinae		3	Solenopsis	parabiotica	Solenopsis_parabiotica	Solenopsis parabiotica	ebcc	Peru	davidson_2003	3.044282059	0.389	0.429	0.209	0.056	0.36	0.45	1.737	0.03	0.086	0.249	0.368620401	0.295298154	Solenopsis_parabiotica
448	Ponerinae		1	Hypoponera	parva	Hypoponera_parva	Hypoponera parva	osu_np	Argentina	hanish_2019	3.566658257	0.435	0.515	0.255	0.1	0.358	0.675	2.439	0.01	0.1456	0.31	0.355	0.335	Hypoponera_parva
451	Myrmicinae		3	Pheidole	parvicorpus	Pheidole_parvicorpus	Pheidole parvicorpus Eguchi, 2001	sara_k	Malaysia	pfeiffer_2014	3.991176471	0.357	0.378	0.21	0.123	0.322	0.418	1.381	0.031	0.177249	0.236	0.318291	0.275661	Pheidole_parvicorpus
452	Myrmicinae		3	Pheidole	parvicorpus	Pheidole_parvicorpus_1	Pheidole parvicorpus Eguchi, 2001	sara_d	Malaysia	pfeiffer_2014	3.823529412	NA	NA	NA	NA	NA	NA	NA	NA	NA	NA	NA	NA	Pheidole_parvicorpus
453	Dorylinae	army_ant	1	Aenictus	pfeifferi	Aenictus_pfeifferi	Aenictus pfeifferi Zettel & Sorger, 2010	sara_a	Malaysia	pfeiffer_2014	3.361764706	NA	NA	NA	NA	NA	NA	NA	NA	NA	NA	NA	NA	Aenictus_pfeifferi
454	Myrmicinae		1	Pseudomyrmex	phyllophilus	Pseudomyrmex_phyllophilus	Pseudomyrmex phyllophilus (5)	otamendi	Argentina	tillberg_2007	3.036764706	1.036	1.114	0.438	0.308	0.641	1.618	5.69	0.301	0.175942549	0.673	1.04955038	0.526479819	Pseudomyrmex_phyllophilus
455	Ponerinae		1	Pachycondyla	pilidorsalis	Pachycondyla_pilidorsalis	Pachycondyla pilidorsalis Yamane, 2007	sara_a	Malaysia	pfeiffer_2014	3.873529412	NA	NA	NA	NA	NA	NA	NA	NA	NA	NA	NA	NA	Pachycondyla_pilidorsalis
456	Ponerinae		1	Pachycondyla	pilidorsalis	Pachycondyla_pilidorsalis_1	Pachycondyla pilidorsalis Yamane, 2007	sara_l	Malaysia	pfeiffer_2014	3.75	NA	NA	NA	NA	NA	NA	NA	NA	NA	NA	NA	NA	Pachycondyla_pilidorsalis
457	Ponerinae		1	Pachycondyla	pilidorsalis	Pachycondyla_pilidorsalis_2	Pachycondyla pilidorsalis Yamane, 2007	sara_k	Malaysia	pfeiffer_2014	3.991176471	NA	NA	NA	NA	NA	NA	NA	NA	NA	NA	NA	NA	Pachycondyla_pilidorsalis
458	Ponerinae		1	Pachycondyla	pilidorsalis	Pachycondyla_pilidorsalis_3	Pachycondyla pilidorsalis Yamane, 2007	sara_d	Malaysia	pfeiffer_2014	3.823529412	NA	NA	NA	NA	NA	NA	NA	NA	NA	NA	NA	NA	Pachycondyla_pilidorsalis
459	Formicinae		3	Camponotus	piliventris	Camponotus_piliventris	Camponotus piliventris or suffusus	can_1_30	Australia	gibb_2013	2.823529412	NA	NA	NA	NA	NA	NA	NA	NA	NA	NA	NA	NA	Camponotus_piliventris
460	Myrmeciinae		1	Myrmecia	piliventris	Myrmecia_piliventris	Myrmecia piliventris	can_1_30	Australia	gibb_2013	2.738235294	2.047	1.822	2.352	0.799	1.21	4.424	11.882	0.519	0.041163557	1.367	NA	1.569593897	Myrmecia_piliventris
462	Myrmicinae		1	Apterostigma	pilosum	Apterostigma_pilosum	Apterostigma cf. pilosum	ebcc	Peru	davidson_2003	3.058874118	0.69	0.84	NA	NA	NA	1.22	NA	NA	NA	NA	NA	NA	Apterostigma_pilosum
463	Myrmicinae		3	Pheidole	plagiaria	Pheidole_plagiaria	Pheidole plagiaria	bafr	Brunei	davidson_2003	3.7294867	0.685	0.699	0.43	0.171	0.543	0.966	2.89	0.1	0.152	0.423	1.110535456	1.105	Pheidole_plagiaria
464	Myrmicinae		3	Pheidole	plagiaria	Pheidole_plagiaria_1	Pheidole plagiaria F. Smith, 1860	sara_a	Malaysia	pfeiffer_2014	3.808823529	0.676	0.701	0.409	0.235	0.542	1.029	3.037	0.098	0.245364	0.422	1.18687	0.83358	Pheidole_plagiaria
465	Myrmicinae		3	Pheidole	plagiaria	Pheidole_plagiaria_2	Pheidole plagiaria F. Smith, 1860	sara_d	Malaysia	pfeiffer_2014	3.758823529	NA	NA	NA	NA	NA	NA	NA	NA	NA	NA	NA	NA	Pheidole_plagiaria
466	Myrmicinae		3	Pheidole	planidorsum	Pheidole_planidorsum	Pheidole planidorsum Eguchi, 2001	sara_l	Malaysia	pfeiffer_2014	3.258823529	0.449	0.453	0.259	0.154	0.378	0.547	1.833	0.062	0.207506	0.262	0.461979	NA	Pheidole_planidorsum
467	Myrmicinae		3	Pheidole	platypus	Pheidole_platypus	P. platypus Crawleyd	nq_12	Australia	bluthgen_2003	3.442293235	NA	NA	NA	NA	NA	NA	NA	NA	NA	NA	NA	NA	Pheidole_platypus
468	Ponerinae		1	Gnamptogenys	pleurodon	Gnamptogenys_pleurodon	Gnamptogenys pleurodon	ebcc	Peru	davidson_2003	3.226682647	0.876	0.989	0.474	0.262	0.693	1.403	4.211	0.129	0.405	0.587	1.265050592	0.964146255	Gnamptogenys_pleurodon
470	Dorylinae	army_ant	3	Labidus	praedator	Labidus_praedator	Labidus praedator	ebcc	Peru	davidson_2003	3.659391471	1.3	1.37	1.06	0.37	1.13	2.04	NA	0.06	NA	0.78	2.09	1.13	Labidus_praedator
471	Dorylinae	army_ant	3	Labidus	praedator	Labidus_praedator_1	Labidus praedator	osu_np	Argentina	hanish_2019	3.55	2.02	1.955	1.24	0.125	1.717	2.385	8.706	0.095	0.5806	1.055	2.615	1.395	Labidus_praedator
472	Dorylinae	army_ant	3	Labidus	praedator	Labidus_praedator_2	Labidus praedator	osu_np	Argentina	hanish_2019	3.55	1.565	1.705	1.1	0.285	1.434	2.165	7.63	0.1	0.5044	0.875	2.285	1.265	Labidus_praedator
473	Dorylinae	army_ant	3	Labidus	praedator	Labidus_praedator_3	Labidus praedator	igu_np	Argentina	hanish_2019	3.55	1.8	1.885	1.185	0.36	1.543	2.27	8.157	0.075	0.4987	0.965	2.495	1.385	Labidus_praedator
474	Dorylinae	army_ant	3	Labidus	praedator	Labidus_praedator_4	Labidus praedator	igu_np	Argentina	hanish_2019	3.55	1.7	1.795	1.14	0.26	1.419	2.36	8.004	0.05	0.5487	0.965	2.43	1.33	Labidus_praedator
475	Dorylinae	army_ant	3	Labidus	praedator	Labidus_praedator_5	Labidus praedator (3)	herradura	Argentina	tillberg_2007	2.752058824	1.058	1.158	0.706	0.177	0.893	1.614	4.948	0.05	0.425734024	0.682	1.831176944	0.794365155	Labidus_praedator
479	Formicinae		3	Polyrhachis	pressa	Polyrhachis_pressa	Polyrhachis (myrmhopla) nr. Pressa	bafr	Brunei	davidson_2003	1.856125891	1.731	2.153	0.752	0.36	1.117	3.401	8.792	NA	0.937	1.334	NA	NA	Polyrhachis_pressa
481	Pseudomyrmecinae		1	Pseudomyrmex	PSW-05	Pseudomyrmex_PSW-05	Pseudomyrmex PSW-05 (1)	herradura	Argentina	tillberg_2007	2.620588235	0.58	0.845	0.265	0.11	0.295	1.055	3.845	0.255	0.118343	0.39	0.595	0.27	Pseudomyrmex_PSW-05
482	Pseudomyrmecinae		1	Pseudomyrmex	PSW-19	Pseudomyrmex_PSW-19	Pseudomyrmex PSW-19 (3)	otamendi	Argentina	tillberg_2007	3.180588235	NA	NA	NA	NA	NA	NA	NA	NA	NA	NA	NA	NA	Pseudomyrmex_PSW-19
483	Formicinae		3	Camponotus	punctulatus	Camponotus_punctulatus	Camponotus punctulatus/germani (8)	ocampo	Argentina	tillberg_2007	1.926176471	NA	NA	NA	NA	NA	NA	NA	NA	NA	NA	NA	NA	Camponotus_punctulatus
484	Ponerinae		1	Rhytidoponera	purpurea	Rhytidoponera_purpurea	Rhytidoponera purpurea (Emery)	nq_12	Australia	bluthgen_2003	3.318503235	1.629	1.775	1.04	0.454	1.273	2.648	8.437	0.291	0.387042254	1.056	2.444786494	1.706087923	Rhytidoponera_purpurea
485	Dolichoderinae		1	Iridomyrmex	purpureus	Iridomyrmex_purpureus	Iridomyrmex purpureus	can_1_30	Australia	gibb_2013	3.320588235	1.678	1.769	1.065	0.92	1.04	2.741	7.679	0.236	0.41718485	1.097	2.853243067	1.594667363	Iridomyrmex_purpureus
486	Myrmicinae		3	Carebara	pygmaeus	Carebara_pygmaeus	Carebara pygmaeus Emery, 1867	sara_a	Malaysia	pfeiffer_2014	3.544117647	0.471	0.518	0.225	0.124	0.429	0.643	2.226	0.014	0.293436	0.297	0.57567	0.362927	Carebara_pygmaeus
487	Myrmeciinae		1	Myrmecia	pyriformis	Myrmecia_pyriformis	Myrmecia pyriformis	can_1_30	Australia	gibb_2013	2.488235294	3.3774	3.6	4	2.13	2.235	6.638	21.405	0.934	0.038888889	2.293	6.177562302	3.66809501	Myrmecia_pyriformis
488	Myrmicinae		2	Crematogaster	pythia	Crematogaster_pythia	C. cf. pythia Forelb	nq_12	Australia	bluthgen_2003	2.960163824	0.747	0.677	0.369	0.239	0.632	0.894	2.996	0.075	0.401772526	0.435	NA	0.780310195	Crematogaster_pythia
489	Dorylinae	army_ant	2	Acanthostichus	quadratus	Acanthostichus_quadratus	Acanthostichus quadratus	igu_np	Argentina	hanish_2019	3.63	0.935	1.025	0.58	NA	0.797	1.245	5.472	0.04	0.4195	0.575	0.66	0.505	Acanthostichus_quadratus
490	Dorylinae	army_ant	2	Acanthostichus	quadratus	Acanthostichus_quadratus_1	Acanthostichus quadratus	igu_np	Argentina	hanish_2019	3.63	0.975	1.085	0.575	NA	0.819	1.36	5.467	0.035	0.4194	0.615	0.695	0.5	Acanthostichus_quadratus
491	Myrmicinae		3	Pheidole	quadrensis	Pheidole_quadrensis	Pheidole quadrensis Forel, 1900	sara_a	Malaysia	pfeiffer_2014	3.352941176	0.855	0.833	0.505	0.271	0.676	1.156	3.669	NA	NA	0.516	NA	1.290862	Pheidole_quadrensis
492	Myrmicinae		3	Pheidole	quadrensis	Pheidole_quadrensis_1	Pheidole quadrensis Forel, 1900	sara_l	Malaysia	pfeiffer_2014	3.229411765	NA	NA	NA	NA	NA	NA	NA	NA	NA	NA	NA	NA	Pheidole_quadrensis
493	Myrmicinae		3	Pheidole	quadrensis	Pheidole_quadrensis_2	Pheidole quadrensis Forel, 1900	sara_d	Malaysia	pfeiffer_2014	3.302941176	NA	NA	NA	NA	NA	NA	NA	NA	NA	NA	NA	NA	Pheidole_quadrensis
494	Myrmicinae		3	Pheidole	quadricuspis	Pheidole_quadricuspis	Pheidole quadricuspis Emery, 1990	sara_a	Malaysia	pfeiffer_2014	3.420588235	0.815	0.807	0.452	0.249	0.659	1.088	3.324	0.122	0.267658	0.49	1.298047	0.982344	Pheidole_quadricuspis
495	Ectatomminae		1	Ectatomma	quadridens	Ectatomma_quadridens	Ectatomma quadridens (1)	herradura	Argentina	tillberg_2007	2.391176471	NA	NA	NA	NA	NA	NA	NA	NA	NA	NA	NA	NA	Ectatomma_quadridens
496	Dolichoderinae		1	Dolichoderus	quadridenticulatus	Dolichoderus_quadridenticulatus	Dolichoderus quadridenticulatus	ebcc	Peru	davidson_2003	1.986359412	1.803	1.774	0.774	0.448	1.121	2.748	7.841	0.242	0.625	1.227	2.946083841	1.810000276	Dolichoderus_quadridenticulatus
497	Formicinae		2	Crematogaster	quadriformis	Crematogaster_quadriformis	Crematogaster cf. quadriformis (2)	ocampo	Argentina	tillberg_2007	2.505294118	0.882	0.775	0.434	0.2	0.654	0.978	3.484	NA	NA	0.532	0.915956331	0.772334125	Crematogaster_quadriformis
501	Formicinae		3	Camponotus	rectangularis	Camponotus_rectangularis	Camponotus rectangularis	ebcc	Peru	davidson_2003	1.760182941	1.221	1.3	NA	0.206	0.733	1.898	5.226	0.253	0.68	1.071	NA	1.421	Camponotus_rectangularis
502	Formicinae		3	Camponotus	renggeri	Camponotus_renggeri	Camponotus renggeri	osu_np	Argentina	hanish_2019	2.52	3.525	3.56	1.515	1.055	2.193	4.055	13.434	0.725	0.5239	2.2	3.51	3.16	Camponotus_renggeri
503	Formicinae		3	Camponotus	renggeri	Camponotus_renggeri_1	Camponotus renggeri	osu_np	Argentina	hanish_2019	2.52	3.19	3.38	1.435	1.06	2.053	3.92	11.86	0.7	0.4719	2.09	3.385	2.975	Camponotus_renggeri
504	Myrmicinae		3	Pheidole	retivertex	Pheidole_retivertex	Pheidole retivertex Eguchi, 2001	sara_k	Malaysia	pfeiffer_2014	3.602941176	0.591	0.563	0.385	0.187	0.498	0.773	2.46	0.063	0.213144	0.393	0.628907	0.547475	Pheidole_retivertex
505	Myrmicinae		3	Pheidole	retivertex	Pheidole_retivertex_1	Pheidole retivertex Eguchi, 2001	sara_d	Malaysia	pfeiffer_2014	3.435294118	NA	NA	NA	NA	NA	NA	NA	NA	NA	NA	NA	NA	Pheidole_retivertex
506	Myrmicinae		3	Solenopsis	richteri	Solenopsis_richteri	Solenopsis richteri	igu_np	Argentina	hanish_2019	3.29	1.14	1.055	0.625	0.34	0.914	1.35	5.52	0.2	0.2844	0.61	1.07	0.895	Solenopsis_richteri
507	Myrmicinae		3	Solenopsis	richteri	Solenopsis_richteri_1	Solenopsis richteri	igu_np	Argentina	hanish_2019	3.29	0.965	1.01	0.57	0.325	0.814	1.21	5.037	0.185	0.297	0.535	1.01	0.83	Solenopsis_richteri
508	Myrmicinae		3	Solenopsis	richteri	Solenopsis_richteri_2	Solenopsis richteri (6)	otamendi	Argentina	tillberg_2007	3.937352941	0.759	0.85	0.448	0.298	0.641	1.107	3.978	0.113	0.242352941	0.517	1.070665681	0.721499134	Solenopsis_richteri
509	Myrmicinae		1	Pristomyrmex	rigidus	Pristomyrmex_rigidus	Pristomyrmex rigidus Wang, 2003	sara_l	Malaysia	pfeiffer_2014	3.688235294	0.78	0.742	0.398	NA	0.64	0.821	3.013	0.095	0.246631	0.517	0.800722	0.683492	Pristomyrmex_rigidus
510	Myrmicinae		2	Acromyrmex	rimosus	Acromyrmex_rimosus	Acromyrmex rimosus (1)	herradura	Argentina	tillberg_2007	2.514705882	NA	NA	NA	NA	NA	NA	NA	NA	NA	NA	NA	NA	Acromyrmex_rimosus
511	Formicinae		3	Polyrhachis	rixosa	Polyrhachis_rixosa	Polyrhachis (Myrma) rixosa	bafr	Brunei	davidson_2003	1.758711126	2.008	2.233	0.947	0.4	1.32	3.366	9.275	0.355	0.954	1.705	3.183400226	NA	Polyrhachis_rixosa
512	Ponerinae	trap_jaw	2	Odontomachus	rixosus	Odontomachus_rixosus	Odontomachus rixosus Smtih, 1857	sara_a	Malaysia	pfeiffer_2014	3.541176471	1.915	2.677	1.51	0.342	1.439	3.558	11.071	0.256	0.197236	1.176	3.092513	3.021881	Odontomachus_rixosus
513	Ponerinae	trap_jaw	2	Odontomachus	rixosus	Odontomachus_rixosus_1	Odontomachus rixosus Smtih, 1857	sara_k	Malaysia	pfeiffer_2014	3.658823529	NA	NA	NA	NA	NA	NA	NA	NA	NA	NA	NA	NA	Odontomachus_rixosus
514	Ponerinae	trap_jaw	2	Odontomachus	rixosus	Odontomachus_rixosus_2	Odontomachus rixosus Smtih, 1857	sara_d	Malaysia	pfeiffer_2014	3.491176471	NA	NA	NA	NA	NA	NA	NA	NA	NA	NA	NA	NA	Odontomachus_rixosus
515	Myrmicinae		2	Crematogaster	rochai	Crematogaster_rochai	Crematogaster cl rochai	igu_np	Argentina	hanish_2019	2.86	0.52	0.545	0.265	0.18	0.452	0.535	2.535	0.12	0.3761	0.315	0.4	0.375	Crematogaster_rochai
516	Myrmicinae		2	Crematogaster	rochai	Crematogaster_rochai_1	Crematogaster cl rochai	igu_np	Argentina	hanish_2019	2.86	0.495	0.52	0.26	0.17	0.425	0.51	5.985	0.115	0.4038	0.305	0.39	0.36	Crematogaster_rochai
517	Formicinae		2	Crematogaster	rochai	Crematogaster_rochai_2	Crematogaster rochai (3)	ocampo	Argentina	tillberg_2007	2.675	0.756	0.718	0.324	0.169	0.654	0.762	3.171	0.112	0.367688022	0.467	0.604069532	0.535850725	Crematogaster_rochai
518	Myrmicinae	trap_jaw	1	Strumigenys	rofocala	Strumigenys_rofocala	Strumigenys rofocala Bolton, 2000	sara_a	Malaysia	pfeiffer_2014	4.008823529	0.348	0.488	0.235	0.068	NA	0.956	3.469	0.045	0.680328	0.352	0.656747	0.495743	Strumigenys_rofocala
519	Myrmicinae	trap_jaw	1	Strumigenys	rofocala	Strumigenys_rofocala_1	Strumigenys rofocala Bolton, 2000	sara_l	Malaysia	pfeiffer_2014	3.885294118	NA	NA	NA	NA	NA	NA	NA	NA	NA	NA	NA	NA	Strumigenys_rofocala
520	Myrmicinae	trap_jaw	1	Strumigenys	rofocala	Strumigenys_rofocala_2	Strumigenys rofocala Bolton, 2000	sara_d	Malaysia	pfeiffer_2014	3.958823529	NA	NA	NA	NA	NA	NA	NA	NA	NA	NA	NA	NA	Strumigenys_rofocala
521	Myrmicinae		2	Crematogaster	rogenhoferi	Crematogaster_rogenhoferi	Crematogaster rogenhoferi Mayr, 1879	sara_a	Malaysia	pfeiffer_2014	3.441176471	1.226	1.035	0.515	0.322	1.028	1.382	5.25	0.199	0.352657	0.659	1.322303	NA	Crematogaster_rogenhoferi
522	Myrmicinae		2	Monomorium	rothsteini	Monomorium_rothsteini	Monomorium rothsteini	can_1_30	Australia	gibb_2013	2.682352941	0.79	0.746	0.307	0.221	0.669	0.982	3.499	0.081	0.313672922	0.464	0.627733224	0.549457915	Monomorium_rothsteini
523	Myrmicinae	trap_jaw	1	Strumigenys	rotogenys	Strumigenys_rotogenys	Strumigenys rotogenys Bolton, 2000	sara_a	Malaysia	pfeiffer_2014	3.482352941	0.987	0.905	0.404	0.222	0.486	0.749	3.174	NA	0.373481	0.341	0.4	0.448131	Strumigenys_rotogenys
530	Ponerinae	trap_jaw	2	Odontomachus	ruficeps	Odontomachus_ruficeps	Odontomachus ruficeps Smith	nq_12	Australia	bluthgen_2003	3.657297059	1.954	2.741	1.675	0.42	1.46	3.836	13.12	0.29	0.129514776	1.284	NA	2.295854743	Odontomachus_ruficeps
531	Formicinae		3	Camponotus	rufipes	Camponotus_rufipes	Camponotus rufipes	igu_np	Argentina	hanish_2019	2.61	1.68	1.9	0.905	0.405	1.175	2.905	8.597	0.505	0.4342	1.29	2.725	2.225	Camponotus_rufipes
532	Formicinae		3	Camponotus	rufipes	Camponotus_rufipes_1	Camponotus rufipes	igu_np	Argentina	hanish_2019	2.61	1.84	2.095	0.93	0.6	1.224	3.115	9.679	0.515	0.4678	1.46	2.92	2.405	Camponotus_rufipes
533	Formicinae		3	Camponotus	rufipes	Camponotus_rufipes_2	Camponotus rufipes (2)	ocampo	Argentina	tillberg_2007	2.028823529	1.462	1.673	0.659	0.37	0.925	2.571	6.555	0.266	0.463837418	1.097	1.849189282	3.013585904	Camponotus_rufipes
534	Myrmicinae		1	Vollenhovia	rufiventris	Vollenhovia_rufiventris	Vollenhovia rufiventris	bafr	Brunei	davidson_2003	3.002622706	1.289	1.399	0.724	0.349	1.18	1.865	6.796	0.162	0.389	0.846	1.267053669	0.870186187	Vollenhovia_rufiventris
535	Pseudomyrmecinae		1	Pseudomyrmex	rufiventris	Pseudomyrmex_rufiventris	Pseudomyrmex rufiventris (3)	ocampo	Argentina	tillberg_2007	2.627941176	0.885	0.967	0.44	0.215	0.582	1.387	4.93	0.292	0.123061013	0.558	0.774353924	0.461455307	Pseudomyrmex_rufiventris
536	Dolichoderinae		1	Iridomyrmex	rufoniger	Iridomyrmex_rufoniger	Iridomyrmex rufoniger	can_1_30	Australia	gibb_2013	3.064705882	0.835	0.889	0.549	0.462	0.472	1.225	3.342	0.124	0.350956131	0.578	1.140394669	0.75470259	Iridomyrmex_rufoniger
537	Myrmicinae		3	Pheidole	rugatula	Pheidole_rugatula	Pheidole rugatula	osu_np	Argentina	hanish_2019	3.35	1.47	1.475	0.73	0.23	1.336	1.21	5.243	0.13	0.1966	0.72	0.935	0.54	Pheidole_rugatula
538	Myrmicinae		3	Pheidole	rugatula	Pheidole_rugatula_1	Pheidole rugatula	osu_np	Argentina	hanish_2019	3.35	0.685	0.615	0.43	0.025	0.586	0.855	2.921	0.09	0.1951	0.415	0.52	0.58	Pheidole_rugatula
539	Myrmicinae		3	Pheidole	rugifera	Pheidole_rugifera	Pheidole rugifera Eguchi, 2001	sara_d	Malaysia	pfeiffer_2014	3.397058824	0.432	0.429	0.248	0.15	0.367	0.525	1.682	0.059	NA	0.265	0.400361	0.497811	Pheidole_rugifera
540	Ponerinae		1	Diacamma	rugosum	Diacamma_rugosum	Diacamma rugosum	bafr	Brunei	davidson_2003	2.875234118	2.11	2.53	1.36	0.99	0.428571429	4.083333333	NA	0.38	NA	1.6	2.93	2.708333333	Diacamma_rugosum
541	Myrmicinae		3	Pogonomyrmex	rugosus	Pogonomyrmex_rugosus	Pogonomyrmex rugosus (5)	sweetwater	USA	tillberg_2007	2.558823529	2.37	2.105	1.12	0.564	1.973	2.806	9.726	0.309	0.320190024	1.565	2.664147331	1.31018472	Pogonomyrmex_rugosus
544	Myrmicinae		1	Calyptomyrmex	ryderae	Calyptomyrmex_ryderae	Calyptomyrmex ryderae Shattuck, 2011	sara_a	Malaysia	pfeiffer_2014	3.723529412	0.827	0.737	0.26	NA	NA	0.891	2.915	0.068	0.279512	0.524	0.522973	0.279686	Calyptomyrmex_ryderae
545	Myrmicinae		3	Pheidole	sabahna	Pheidole_sabahna	Pheidole sabahna Eguchi, 2000	sara_d	Malaysia	pfeiffer_2014	3.735294118	0.953	1.022	0.544	0.287	0.796	1.419	4.532	0.124	0.298434	0.554	NA	NA	Pheidole_sabahna
551	Myrmicinae		3	Pheidole	sauberi	Pheidole_sauberi	Pheidole sauberi Forel, 1905	sara_a	Malaysia	pfeiffer_2014	3.364705882	0.453	0.487	0.289	0.178	NA	0.603	1.948	NA	0.170431	0.301	0.512363	0.500601	Pheidole_sauberi
552	Formicinae		3	Camponotus	saundersi	Camponotus_saundersi	Camponotus saundersi (cylindricus group)	bafr	Brunei	davidson_2003	1.826152118	1.373	1.591	0.475	0.412	0.879	1.99	5.535	0.238	0.811	1.016	2.135264152	1.452105024	Camponotus_saundersi
553	Formicinae		3	Camponotus	saundersi	Camponotus_saundersi_1	Camponotus saundersi (Emery 1889)	sara_a	Malaysia	pfeiffer_2014	2.282352941	1.486	1.627	0.46	0.405	0.921	2	5.692	0.228	0.521205	1.032	2.35222	1.575422	Camponotus_saundersi
554	Formicinae		3	Camponotus	saundersi	Camponotus_saundersi_2	Camponotus saundersi (Emery 1889)	sara_l	Malaysia	pfeiffer_2014	2.158823529	NA	NA	NA	NA	NA	NA	NA	NA	NA	NA	NA	NA	Camponotus_saundersi
555	Formicinae		3	Camponotus	saundersi	Camponotus_saundersi_3	Camponotus saundersi (Emery 1889)	sara_k	Malaysia	pfeiffer_2014	2.4	NA	NA	NA	NA	NA	NA	NA	NA	NA	NA	NA	NA	Camponotus_saundersi
558	Formicinae		3	Polyrhachis	sculpturata	Polyrhachis_sculpturata	Polyrhachis (Myrma) sculpturata	bafr	Brunei	davidson_2003	2.095916074	2.301	2.928	1.018	0.668	1.447	4.342	11.979	0.465	1.425	2.421	4.430882643	NA	Polyrhachis_sculpturata
559	Formicinae		3	Camponotus	sericeiventris	Camponotus_sericeiventris	Camponotus sericeiventris	ebcc	Peru	davidson_2003	2.183352059	3.418	3.916	1.484	0.923	1.782	4.812	13.908	0.357	1.686	2.795	4.825329522	3.5	Camponotus_sericeiventris
560	Formicinae		3	Camponotus	sericeiventris	Camponotus_sericeiventris_1	Camponotus sericeiventris	igu_np	Argentina	hanish_2019	2.61	4.475	4.525	1.845	1.325	2.384	5.56	18.378	0.77	0.5613	2.715	4.23	3.245	Camponotus_sericeiventris
561	Formicinae		3	Camponotus	sericeiventris	Camponotus_sericeiventris_2	Camponotus sericeiventris	igu_np	Argentina	hanish_2019	2.61	2.1	2.39	1.08	0.745	1.268	3.66	10.714	0.52	0.5126	1.705	3.56	2.735	Camponotus_sericeiventris
562	Myrmicinae	fungus_grower	3	Atta	sexdens	Atta_sexdens	Atta sexdens	igu_np	Argentina	hanish_2019	2.24	3.215	2.94	1.795	0.76	2.622	3.52	11.544	0.43	0.2075	1.675	4.765	2.765	Atta_sexdens
563	Myrmicinae	fungus_grower	3	Atta	sexdens	Atta_sexdens_1	Atta sexdens	igu_np	Argentina	hanish_2019	2.24	3.015	2.825	1.72	0.7	2.556	3.41	11.141	0.395	0.2106	1.57	4.99	2.945	Atta_sexdens
564	Formicinae		3	Camponotus	sexguttatus	Camponotus_sexguttatus	Camponotus sexguttatus	ebcc	Peru	davidson_2003	1.847735	0.944	1.166	0.439	0.245	0.634	2.038	5.452	0.27	0.443	0.729	1.83655765	1.249	Camponotus_sexguttatus
565	Myrmicinae	trap_jaw	1	Strumigenys	signeae	Strumigenys_signeae	Strumigenys signeae Forel, 1905	sara_d	Malaysia	pfeiffer_2014	3.55	0.481	0.63	0.301	0.126	0.298	0.716	2.804	0.031	0.373016	0.3	0.471021	0.475243	Strumigenys_signeae
566	Myrmicinae		3	Carebara	silenus	Carebara_silenus	Carebara silenus (Smith, 1858)	sara_l	Malaysia	pfeiffer_2014	4.076470588	0.717	0.73	0.462	0.196	0.658	0.87	2.996	0.053	0.276712	0.419	0.806331	0.663868	Carebara_silenus
567	Myrmeciinae		1	Myrmecia	simillima	Myrmecia_simillima	Myrmecia simillima	can_1_30	Australia	gibb_2013	2.558823529	3.097	2.93	3.134	1.417	2.069	5.204	17.351	0.793	0.072013652	2.429	6.139678819	3.63660336	Myrmecia_simillima
569	Formicinae		3	Oecophylla	smaragdina	Oecophylla_smaragdina	Oecophylla smaragdina	bafr	Brunei	davidson_2003	2.842889118	1.554	1.596	0.987	0.63	1.05	2.73	NA	0.378	NA	0.924	3.066	2.583	Oecophylla_smaragdina
570	Formicinae		3	Oecophylla	smaragdina	Oecophylla_smaragdina_1	Oecophylla smaragdina(Fabricius)a, b, c, d, e	nq_12	Australia	bluthgen_2003	2.942675159	1.448	1.572	0.904	0.5	0.982	2.88	8.463	0.356	0.379771	0.856	3.349975522	NA	Oecophylla_smaragdina
571	Formicinae		3	Oecophylla	smaragdina	Oecophylla_smaragdina_2	Oecophylla smaragdina (Fabricius, 1775)	sara_a	Malaysia	pfeiffer_2014	3.044117647	1.617	1.722	1.05	0.651	1.092	2.814	NA	0.357	NA	0.924	3.129	2.772	Oecophylla_smaragdina
572	Formicinae		3	Oecophylla	smaragdina	Oecophylla_smaragdina_3	Oecophylla smaragdina (Fabricius, 1775)	sara_k	Malaysia	pfeiffer_2014	3.161764706	1.617	1.722	1.05	0.651	1.092	2.814	NA	0.357	NA	0.924	3.129	2.772	Oecophylla_smaragdina
573	Myrmicinae	fungus_grower	1	Apterostigma	sp	Apterostigma_sp	Apterostigma sp	osu_np	Argentina	hanish_2019	3.19	0.85	1.06	0.485	0.3	0.662	1.515	4.777	0.165	0.3491	0.55	1.5	0.915	Apterostigma_sp
574	Formicinae		3	Camponotus	sp	Camponotus_sp	Camponotus sp	igu_np	Argentina	hanish_2019	2.21	3.285	3.655	1.54	1.125	1.798	4.865	14.32	0.75	0.5554	1.785	4.93	4.355	Camponotus_sp
575	Myrmicinae		1	Myrmicaria	sp.	Myrmicaria_sp.	Myrmicaria sp._Brunnea group	bafr	Brunei	davidson_2003	2.950168603	NA	NA	NA	NA	NA	NA	NA	NA	NA	NA	NA	NA	Myrmicaria_sp.
576	Myrmicinae		2	Crematogaster	sp.	Crematogaster_sp.	Crematogaster (Decrema) sp.	sara_a	Malaysia	pfeiffer_2014	2.05	NA	NA	NA	NA	NA	NA	NA	NA	NA	NA	NA	NA	Crematogaster_sp.
578	Myrmicinae		2	Crematogaster	sp._A	Crematogaster_sp._A	Crematogaster sp._A (decamera group)	bafr	Brunei	davidson_2003	1.563881603	NA	NA	NA	NA	NA	NA	NA	NA	NA	NA	NA	NA	Crematogaster_sp._A
579	Formicinae		3	Camponotus	sp._A	Camponotus_sp._A	Camponotus sp._A (2)	otamendi	Argentina	tillberg_2007	2.846176471	1.195	1.52	0.53	0.425	0.735	2.255	6.335	0.345	0.355263	0.97	1.835	1.83	Camponotus_sp._A
580	Myrmicinae		3	Solenopsis	sp._A	Solenopsis_sp._A	Solenopsis (Diplorhoptrum) sp._A (2)	otamendi	Argentina	tillberg_2007	3.038823529	0.46	0.435	0.205	0.135	0.385	0.62	2.19	0.04	0.505747	0.285	0.385	0.34	Solenopsis_sp._A
581	Dolichoderinae		1	Dorymyrmex	sp._A	Dorymyrmex_sp._A	Dorymyrmex sp._A (1)	otamendi	Argentina	tillberg_2007	3.219705882	NA	NA	NA	NA	NA	NA	NA	NA	NA	NA	NA	NA	Dorymyrmex_sp._A
582	Myrmicinae		2	Crematogaster	sp._A	Crematogaster_sp._A_1	Crematogaster sp._A (2)	otamendi	Argentina	tillberg_2007	3.237352941	NA	NA	NA	NA	NA	NA	NA	NA	NA	NA	NA	NA	Crematogaster_sp._A
583	Myrmicinae		1	Leptothorax	sp._A	Leptothorax_sp._A	Leptothorax sp._A (1)	ocampo	Argentina	tillberg_2007	1.664117647	0.7	0.77	0.355	0.2	0.56	0.815	3.065	0.135	0.25974	0.51	0.58	0.515	Leptothorax_sp._A
584	Formicinae		3	Camponotus	sp._A	Camponotus_sp._A_1	Camponotus sp._A (2)	ocampo	Argentina	tillberg_2007	1.921470588	1.095	1.325	0.555	0.265	0.7	1.955	6.43	0.295	0.34717	0.9	1.445	1.46	Camponotus_sp._A
585	Formicinae		3	Paratrechina	sp._A	Paratrechina_sp._A	Paratrechina sp._A (6)	ocampo	Argentina	tillberg_2007	2.832647059	0.68	0.755	0.41	0.14	0.365	0.96	3.21	1.05	0.264901	0.47	0.98	0.905	Paratrechina_sp._A
586	Myrmicinae		3	Pheidole	sp._A	Pheidole_sp._A	Pheidole sp._A (Flavens group) (1)	ocampo	Argentina	tillberg_2007	2.867058824	NA	NA	NA	NA	NA	NA	NA	NA	NA	NA	NA	NA	Pheidole_sp._A
587	Formicinae		1	Brachymyrmex	sp._A	Brachymyrmex_sp._A	Brachymyrmex sp._A (5)	ocampo	Argentina	tillberg_2007	2.894117647	0.46	0.49	0.2	0.115	0.33	0.465	1.79	0.095	0.234694	0.305	0.4	0.49	Brachymyrmex_sp._A
588	Dolichoderinae		3	Azteca	sp._A	Azteca_sp._A	Azteca sp._A (1)	ocampo	Argentina	tillberg_2007	2.914117647	0.795	0.885	0.345	0.26	0.535	0.875	3.235	0.125	0.333333	0.515	0.865	0.585	Azteca_sp._A
589	Myrmicinae		3	Solenopsis	sp._A	Solenopsis_sp._A_1	Solenopsis (Diplorhoptrum) sp._A (2)	ocampo	Argentina	tillberg_2007	2.993529412	0.435	0.495	0.265	0.17	0.39	0.58	2.14	0.045	0.141414	0.265	0.35	0.34	Solenopsis_sp._A
590	Dolichoderinae		1	Dorymyrmex	sp._A	Dorymyrmex_sp._A_1	Dorymyrmex sp._A (2)	ocampo	Argentina	tillberg_2007	3.114117647	0.87	0.925	0.51	0.195	0.455	1.28	3.61	0.14	0.286486	0.565	1.335	0.99	Dorymyrmex_sp._A
591	Myrmicinae		3	Pogonomyrmex	sp._A	Pogonomyrmex_sp._A	Pogonomyrmex sp._A (3)	ocampo	Argentina	tillberg_2007	3.134705882	1.515	1.505	0.855	0.39	1.24	1.645	6.51	0.24	0.265781	1.015	1.555	1.025	Pogonomyrmex_sp._A
592	Formicinae		3	Myrmelachista	sp._A	Myrmelachista_sp._A	Myrmelachista sp._A (1)	herradura	Argentina	tillberg_2007	0.923529412	NA	0.515	0.2	0.115	0.35	0.615	2.125	0.08	0.242718	0.3	0.385	0.265	Myrmelachista_sp._A
593	Formicinae		3	Camponotus	sp._A	Camponotus_sp._A_2	Camponotus sp._A (1)	herradura	Argentina	tillberg_2007	1.335294118	NA	NA	NA	NA	NA	NA	NA	NA	NA	NA	NA	NA	Camponotus_sp._A
594	Myrmicinae		3	Solenopsis	sp._A	Solenopsis_sp._A_2	Solenopsis (Diplorhoptrum) sp._A (1)	herradura	Argentina	tillberg_2007	1.882352941	NA	NA	NA	NA	NA	NA	NA	NA	NA	NA	NA	NA	Solenopsis_sp._A
595	Myrmicinae		3	Cephalotes	sp._A	Cephalotes_sp._A	Cephalotes sp._A (2)	herradura	Argentina	tillberg_2007	1.954411765	NA	NA	NA	NA	NA	NA	NA	NA	NA	NA	NA	NA	Cephalotes_sp._A
596	Dolichoderinae		1	Dorymyrmex	sp._A	Dorymyrmex_sp._A_2	Dorymyrmex sp._A (1)	herradura	Argentina	tillberg_2007	2.123529412	NA	NA	NA	NA	NA	NA	NA	NA	NA	NA	NA	NA	Dorymyrmex_sp._A
597	Myrmicinae	fungus_grower	2	Acromyrmex	sp._A	Acromyrmex_sp._A	Acromyrmex sp._A (4)	herradura	Argentina	tillberg_2007	2.127352941	NA	NA	NA	NA	NA	NA	NA	NA	NA	NA	NA	NA	Acromyrmex_sp._A
598	Formicinae		2	Crematogaster	sp._A	Crematogaster_sp._A_2	Crematogaster sp._A (1)	herradura	Argentina	tillberg_2007	2.485294118	0.825	0.795	0.395	0.18	0.7	0.825	3.635	0.11	0.327044	0.515	0.65	0.51	Crematogaster_sp._A
599	Dolichoderinae		3	Azteca	sp._A	Azteca_sp._A_1	Azteca sp._A (1)	herradura	Argentina	tillberg_2007	2.714705882	NA	NA	NA	NA	NA	NA	NA	NA	NA	NA	NA	NA	Azteca_sp._A
600	Myrmicinae		3	Solenopsis	sp._A	Solenopsis_sp._A_3	Solenopsis sp._A (1)	herradura	Argentina	tillberg_2007	2.714705882	0.67	0.795	0.41	0.15	0.595	0.84	3.3	0.065	0.169811	0.45	0.62	0.465	Solenopsis_sp._A
601	Ponerinae		1	Pachycondyla	sp._A	Pachycondyla_sp._A	Pachycondyla sp._A (1)	herradura	Argentina	tillberg_2007	3.052941176	NA	NA	NA	NA	NA	NA	NA	NA	NA	NA	NA	NA	Pachycondyla_sp._A
602	Dorylinae	army_ant	3	Neivamyrmex	sp._A	Neivamyrmex_sp._A	Neivamyrmex sp._A (1)	herradura	Argentina	tillberg_2007	3.205882353	0.675	0.825	0.335	0.145	NA	1.115	3.6	NA	NA	0.485	0.91	0.53	Neivamyrmex_sp._A
603	Myrmicinae		3	Solenopsis	sp._B	Solenopsis_sp._B	Solenopsis (Diplorhoptrum) sp._B (1)	otamendi	Argentina	tillberg_2007	2.699117647	NA	NA	NA	NA	NA	NA	NA	NA	NA	NA	NA	NA	Solenopsis_sp._B
604	Myrmicinae		2	Crematogaster	sp._B	Crematogaster_sp._B	Crematogaster sp._B (2)	otamendi	Argentina	tillberg_2007	3.457941176	0.875	0.76	0.49	0.205	0.65	0.86	4.04	0.15	0.414474	0.51	0.86	0.7	Crematogaster_sp._B
605	Myrmicinae		3	Solenopsis	sp._B	Solenopsis_sp._B_1	Solenopsis (Diplorhoptrum) sp._B (1)	ocampo	Argentina	tillberg_2007	2.796470588	NA	NA	NA	NA	NA	NA	NA	NA	NA	NA	NA	NA	Solenopsis_sp._B
606	Formicinae		1	Brachymyrmex	sp._B	Brachymyrmex_sp._B	Brachymyrmex sp._B (1)	ocampo	Argentina	tillberg_2007	3.228823529	NA	NA	NA	NA	NA	NA	NA	NA	NA	NA	NA	NA	Brachymyrmex_sp._B
607	Formicinae		2	Crematogaster	sp._B	Crematogaster_sp._B_1	Crematogaster sp._B (1)	herradura	Argentina	tillberg_2007	1.726470588	0.625	0.595	0.31	0.13	0.475	0.635	2.54	0.105	0.327731	0.365	0.56	0.585	Crematogaster_sp._B
608	Myrmicinae		3	Cephalotes	sp._B	Cephalotes_sp._B	Cephalotes sp._B (Pusillus group) (5)	herradura	Argentina	tillberg_2007	1.922352941	NA	NA	NA	NA	NA	NA	NA	NA	NA	NA	NA	NA	Cephalotes_sp._B
609	Myrmicinae		3	Solenopsis	sp._C	Solenopsis_sp._C	Solenopsis (Diplorhoptrum) sp._C (1)	ocampo	Argentina	tillberg_2007	2.358235294	NA	NA	NA	NA	NA	NA	NA	NA	NA	NA	NA	NA	Solenopsis_sp._C
610	Formicinae		2	Crematogaster	sp._C	Crematogaster_sp._C	Crematogaster sp._C (2)	herradura	Argentina	tillberg_2007	2.614705882	0.775	0.7	0.405	0.19	0.55	0.88	3.135	0.12	0.385714286	0.465	0.815	0.675	Crematogaster_sp._C
611	Formicinae		2	Crematogaster	sp._D	Crematogaster_sp._D	Crematogaster sp._D (Crinosa) (2)	herradura	Argentina	tillberg_2007	1.817647059	NA	NA	NA	NA	NA	NA	NA	NA	NA	NA	NA	NA	Crematogaster_sp._D
612	Formicinae		2	Crematogaster	sp._E	Crematogaster_sp._E	Crematogaster sp._E (1)	herradura	Argentina	tillberg_2007	1.364705882	NA	NA	NA	NA	NA	NA	NA	NA	NA	NA	NA	NA	Crematogaster_sp._E
613	Ponerinae		1	Rhytidoponera	spoliata	Rhytidoponera_spoliata	R. spoliata (Emery)	nq_12	Australia	bluthgen_2003	3.012285882	2.727	3.619	2.019	1.052	1.965	4.109	13.453	0.346	0.287095883	1.805	4.243219179	2.214963657	Rhytidoponera_spoliata
614	Formicinae		3	Camponotus	sponsorum	Camponotus_sponsorum	Camponotus sponsorum	can_1_30	Australia	gibb_2013	2.341176471	0.954	1.089	0.693	0.632	0.686	1.608	4.063	0.207	0.480257117	0.824	1.218398949	1.660402361	Camponotus_sponsorum
615	Myrmicinae		2	Crematogaster	stollii	Crematogaster_stollii	Crematogaster stollii	ebcc	Peru	davidson_2003	2.234424118	1.668	1.368	0.753	0.368	1.473	1.76	6.742	0.253	0.447	0.963	1.531270388	0.96288369	Crematogaster_stollii
616	Ponerinae		1	Pachycondyla	striata	Pachycondyla_striata	Pachycondyla striata	igu_np	Argentina	hanish_2019	3.289762943	2.82	3.07	1.825	0.605	2.332	4.53	15.774	0.58	0.1189	1.85	3.29	2.69	Pachycondyla_striata
617	Ponerinae		1	Pachycondyla	striata	Pachycondyla_striata_1	Pachycondyla striata	osu_np	Argentina	hanish_2019	3.408861931	2.81	3.06	1.99	0.54	2.298	4.47	15.958	0.535	0.1144	1.79	3.195	2.635	Pachycondyla_striata
618	Ponerinae		1	Pachycondyla	striata	Pachycondyla_striata_2	Pachycondyla striata	osu_np	Argentina	hanish_2019	3.089591432	2.73	2.945	1.91	0.545	2.227	4.26	14.596	0.54	0.1154	1.765	3.115	2.63	Pachycondyla_striata
621	Myrmicinae		3	Pogonomyrmex	subnitidus	Pogonomyrmex_subnitidus	Pogonomyrmex subnitidus (10)	torrey_pines	USA	tillberg_2007	2.319117647	2.096	1.908	1.04	0.349	1.776	2.37	8.786	NA	0.322851153	1.194	2.316466274	1.548245459	Pogonomyrmex_subnitidus
623	Myrmicinae	fungus_grower	2	Acromyrmex	subterraneus	Acromyrmex_subterraneus	Acromyrmex subterraneus	igu_np	Argentina	hanish_2019	2.72	2.075	3.4	1.22	0.575	1.703	2.73	10.14	0.34	0.1382	1.09	3.435	2.155	Acromyrmex_subterraneus
624	Myrmicinae	fungus_grower	2	Acromyrmex	subterraneus	Acromyrmex_subterraneus_1	Acromyrmex subterraneus	igu_np	Argentina	hanish_2019	2.72	1.685	1.56	1.04	0.5	1.451	2.205	7.361	0.28	0.2532	0.87	2.565	1.825	Acromyrmex_subterraneus
625	Myrmicinae	fungus_grower	2	Acromyrmex	subterraneus	Acromyrmex_subterraneus_2	Acromyrmex subterraneus	osu_np	Argentina	hanish_2019	2.72	2.535	2.115	1.435	0.635	2.2	2.9	9.448	0.315	0.2317	1.33	2.935	2.02	Acromyrmex_subterraneus
626	Myrmicinae	fungus_grower	2	Acromyrmex	subterraneus	Acromyrmex_subterraneus_3	Acromyrmex subterraneus	osu_np	Argentina	hanish_2019	2.72	2.05	1.795	1.2	0.54	1.75	2.49	7.902	0.26	0.1783	0.9899	2.56	1.775	Acromyrmex_subterraneus
627	Dolichoderinae		1	Iridomyrmex	suchieri	Iridomyrmex_suchieri	Iridomyrmex suchieri	can_1_30	Australia	gibb_2013	3.197058824	0.764	0.873	0.473	0.523	0.45	0.966	2.799	0.064	0.308132875	0.521	1.066068009	0.930712093	Iridomyrmex_suchieri
628	Dolichoderinae		1	Iridomyrmex	suchieroides	Iridomyrmex_suchieroides	Iridomyrmex suchieroides	can_1_30	Australia	gibb_2013	3.197058824	0.75	0.842	0.519	0.488	0.436	1.083	3.088	0.125	0.328978622	0.524	1.091897889	0.80892274	Iridomyrmex_suchieroides
629	Myrmicinae		2	Monomorium	sydneyense	Monomorium_sydneyense	Monomorium sydneyense	can_1_30	Australia	gibb_2013	2.682352941	0.416	0.452	0.269	0.249	0.352	0.534	1.861	0.051	0.084	0.26	0.367805655	0.351461235	Monomorium_sydneyense
630	Ectatomminae		1	Rhytidoponera	tasmaniensis	Rhytidoponera_tasmaniensis	Rhytidoponera tasmaniensis	can_1_30	Australia	gibb_2013	3.323529412	1.176	1.226	0.769	0.726	0.901	1.893	5.946	0.215	0.367047308	0.933	NA	1.101281526	Rhytidoponera_tasmaniensis
631	Pseudomyrmecinae		1	Pseudomyrmex	tenuis	Pseudomyrmex_tenuis	Pseudomyrmex tenuis	ebcc	Peru	davidson_2003	2.171851176	1.12	1.06	0.56	0.08	0.56	1.6	NA	0.48	NA	0.7	1.04	0.56	Pseudomyrmex_tenuis
632	Formicinae		1	Brachymyrmex	termitophilus	Brachymyrmex_termitophilus	Brachymyrmex termitophilus	osu_np	Argentina	hanish_2019	3.24	0.385	0.425	0.16	0.085	0.294	0.39	1.612	0.085	0.4824	0.245	0.38	0.405	Brachymyrmex_termitophilus
633	Formicinae		1	Brachymyrmex	termitophilus	Brachymyrmex_termitophilus_1	Brachymyrmex termitophilus	osu_np	Argentina	hanish_2019	3.24	0.365	0.4	0.205	0.11	0.291	0.41	1.845	0.075	0.2625	0.25	0.38	0.37	Brachymyrmex_termitophilus
634	Formicinae		3	Myrmecocystus	testaceus	Myrmecocystus_testaceus	Myrmecocystus testaceus (1)	torrey_pines	USA	tillberg_2007	1.150882353	1.228	1.331	0.832	0.383	0.769	2.092	5.743	0.315	0.407963937	0.883	2.164831633	1.692613659	Myrmecocystus_testaceus
635	Dolichoderinae		1	Dolichoderus	thoracicus	Dolichoderus_thoracicus	Dolichoderus thoracicus	bafr	Brunei	davidson_2003	2.290745597	1.615	1.716	0.697	0.383	1.085	1.136	3.306	0.155	0.249	0.559	0.969	1.509867544	Dolichoderus_thoracicus
636	Dolichoderinae		1	Dorymyrmex	thorasicus	Dorymyrmex_thorasicus	Dorymyrmex thorasicus (5)	ocampo	Argentina	tillberg_2007	2.874705882	0.945	1.019	0.44	0.176	0.438	1.318	3.537	0.145	0.338567223	0.607	1.411291607	0.997709878	Dorymyrmex_thorasicus
637	Dolichoderinae		1	Dorymyrmex	thorasicus	Dorymyrmex_thorasicus_1	Dorymyrmex thorasicus (2)	herradura	Argentina	tillberg_2007	2.739705882	NA	NA	NA	NA	NA	NA	NA	NA	NA	NA	NA	NA	Dorymyrmex_thorasicus
638	Formicinae		3	Polyrhachis	thusnelda	Polyrhachis_thusnelda	P. (Hagiomyrma) thusnelda Forel	nq_12	Australia	bluthgen_2003	1.872114706	1.941	1.948	1.013	0.604	1.422	3.032	8.92	0.314	0.588295688	1.88	NA	2.716986566	Polyrhachis_thusnelda
639	Myrmicinae		3	Pheidole	tjibodana	Pheidole_tjibodana	Pheidole tjibodana Forel, 1905	sara_a	Malaysia	pfeiffer_2014	3.570588235	0.575	0.525	0.313	0.154	0.505	0.588	2.132	0.063	0.165714	0.377	0.548285	0.479266	Pheidole_tjibodana
640	Myrmicinae		3	Pheidole	tjibodana	Pheidole_tjibodana_1	Pheidole tjibodana Forel, 1905	sara_d	Malaysia	pfeiffer_2014	3.520588235	NA	NA	NA	NA	NA	NA	NA	NA	NA	NA	NA	NA	Pheidole_tjibodana
641	Ponerinae		1	Odontoponera	transversa	Odontoponera_transversa	Odontoponera transversa	bafr	Brunei	davidson_2003	3.159985	2.539	2.7	1.458	0.57	1.772	3.94	11.745	NA	0.829	1.807	3.08758093	1.996345912	Odontoponera_transversa
642	Ponerinae	trap_jaw	2	Odontomachus	transversa	Odontomachus_transversa	Odontomachus transversa (Smith, 1857)	sara_a	Malaysia	pfeiffer_2014	3.667647059	NA	NA	NA	NA	NA	NA	NA	NA	NA	NA	NA	NA	Odontomachus_transversa
643	Ponerinae	trap_jaw	2	Odontomachus	transversa	Odontomachus_transversa_1	Odontomachus transversa (Smith, 1857)	sara_d	Malaysia	pfeiffer_2014	3.617647059	NA	NA	NA	NA	NA	NA	NA	NA	NA	NA	NA	NA	Odontomachus_transversa
644	Ponerinae		1	Gnamptogenys	triangularis	Gnamptogenys_triangularis	Gnamptogenys triangularis	ebcc	Peru	davidson_2003	3.642555588	0.99	1	NA	NA	NA	1.58	NA	0.24	NA	NA	0.91	NA	Gnamptogenys_triangularis
645	Ectatomminae		1	Gnamptogenys	triangularis	Gnamptogenys_triangularis_1	Gnamptogenys triangularis	igu_np	Argentina	hanish_2019	3.64	1.175	1.125	0.935	0.23	0.965	1.73	5.96	0.245	0.2844	0.92	1.165	1.025	Gnamptogenys_triangularis
646	Ectatomminae		1	Gnamptogenys	triangularis	Gnamptogenys_triangularis_2	Gnamptogenys triangularis	igu_np	Argentina	hanish_2019	3.64	1.13	1.14	0.885	0.375	0.945	1.635	5.876	0.24	0.2632	0.89	1.135	0.98	Gnamptogenys_triangularis
647	Myrmicinae		3	Pheidole	triconstricta	Pheidole_triconstricta	Pheidole triconstricta (1)	ocampo	Argentina	tillberg_2007	3.490588235	NA	NA	NA	NA	NA	NA	NA	NA	NA	NA	NA	NA	Pheidole_triconstricta
648	Ponerinae		1	Pachycondyla	tridentata	Pachycondyla_tridentata	Pachycondyla cf. tridentata	bafr	Brunei	davidson_2003	2.882727647	3	NA	NA	NA	NA	5.2205	NA	NA	NA	NA	3.8	NA	Pachycondyla_tridentata
649	Ponerinae		1	Pachycondyla	tridentata	Pachycondyla_tridentata_1	Pachycondyla tridentata Smith, 1858	sara_a	Malaysia	pfeiffer_2014	3.317647059	3.052	3.44	1.927	0.336	2.362	5.059	11.5916	0.398	0.202907	2.454	NA	2.130382	Pachycondyla_tridentata
650	Ponerinae		1	Hypoponera	trigona	Hypoponera_trigona	Hypoponera trigona	igu_np	Argentina	hanish_2019	3.394975525	0.495	0.58	0.275	0.115	2.157	0.79	3.842	0.02	0.1897	0.355	0.43	0.42	Hypoponera_trigona
651	Ponerinae		1	Hypoponera	trigona	Hypoponera_trigona_1	Hypoponera trigona	igu_np	Argentina	hanish_2019	3.394975525	0.475	0.595	0.285	0.11	1.73	0.78	4.086	0.015	0.2269	0.38	0.465	0.45	Hypoponera_trigona
654	Ponerinae		1	Ectatomma	tuberculatum	Ectatomma_tuberculatum	Ectatomma tuberculatum	ebcc	Peru	davidson_2003	2.715961471	2.25	2.35	1.8	0.8	1.7	3.65	11	0.54	NA	1.5	3.05	2.4	Ectatomma_tuberculatum
656	Myrmicinae		3	Cephalotes	umbraculatus	Cephalotes_umbraculatus	Cephalotes umbraculatus	ebcc	Peru	davidson_2003	1.942583235	2.734	2.141	0.527	0.432	NA	2.46	9.012	0.299	1.21	2.76	1.748343788	NA	Cephalotes_umbraculatus
657	Dolichoderinae		1	Leptomyrmex	unicolor	Leptomyrmex_unicolor	Leptomyrmex unicolor Emery	nq_12	Australia	bluthgen_2003	3.207743824	1.437	1.927	0.72	0.53	0.743	3.559	9.203	0.218	0.94	1.05	NA	NA	Leptomyrmex_unicolor
658	Ponerinae		1	Pachycondyla	unidentata	Pachycondyla_unidentata	Pachycondyla unidentata	ebcc	Peru	davidson_2003	2.796217647	1.579	1.521	1.116	0.387	1.181	2.54	8.483	0.291	0.372	1.181	1.700896528	1.609881052	Pachycondyla_unidentata
660	Myrmicinae		3	Pheidole	upeniki	Pheidole_upeniki	Pheidole upeniki Forel, 1913	sara_k	Malaysia	pfeiffer_2014	4.173529412	0.517	0.528	0.324	0.17	0.443	0.698	2.259	0.069	0.215909	0.317	NA	0.518256	Pheidole_upeniki
661	Myrmicinae		3	Pheidole	upeniki	Pheidole_upeniki_1	Pheidole upeniki Forel, 1913	sara_d	Malaysia	pfeiffer_2014	4.005882353	NA	NA	NA	NA	NA	NA	NA	NA	NA	NA	NA	NA	Pheidole_upeniki
662	Pseudomyrmecinae		1	Pseudomyrmex	urbanus	Pseudomyrmex_urbanus	Pseudomyrmex urbanus (1)	ocampo	Argentina	tillberg_2007	2.631764706	0.52	0.792	0.238	0.134	0.268	0.996	3.371	0.194	0.146464646	0.33	0.5746686	0.276586334	Pseudomyrmex_urbanus
663	Formicinae		3	Paratrechina	vaga	Paratrechina_vaga	P. vaga (Forel)a	nq_12	Australia	bluthgen_2003	3.435778235	NA	NA	NA	NA	NA	NA	NA	NA	NA	NA	NA	NA	Paratrechina_vaga
664	Dorylinae	army_ant	3	Eciton	vagans	Eciton_vagans	Eciton vagans	igu_np	Argentina	hanish_2019	3.67	2.165	2.34	1.52	0.525	1.561	3.135	11.553	0.235	0.5342	1.325	3.84	2.025	Eciton_vagans
665	Dorylinae	army_ant	3	Eciton	vagans	Eciton_vagans_1	Eciton vagans	igu_np	Argentina	hanish_2019	3.67	2.295	2.465	1.715	0.405	1.497	3.28	12.19	0.255	0.5882	1.35	4	2.05	Eciton_vagans
666	Dorylinae	army_ant	3	Eciton	vagans	Eciton_vagans_2	Eciton vagans	osu_np	Argentina	hanish_2019	3.67	1.865	2.105	1.295	0.335	1.272	3.09	10.376	0.225	0.4537	1.215	3.605	1.89	Eciton_vagans
667	Dorylinae	army_ant	3	Eciton	vagans	Eciton_vagans_3	Eciton vagans	osu_np	Argentina	hanish_2019	3.67	1.575	1.86	1.055	0.275	1.117	2.66	8.987	0.155	0.4328	1.055	3	1.67	Eciton_vagans
668	Myrmicinae		1	Tetramorium	validiusculum	Tetramorium_validiusculum	T. validiusculum Emery	nq_12	Australia	bluthgen_2003	2.673492059	0.85	0.852	0.503	0.315	0.686	1.056	3.79	0.146	0.314553991	0.573	NA	0.67488073	Tetramorium_validiusculum
669	Ponerinae		1	Neoponera	verenae	Neoponera_verenae	Neoponera verenae	osu_np	Argentina	hanish_2019	2.964042617	2.12	2.37	1.755	0.495	1.322	3.76	12.465	0.76	0.2679	1.285	3.15	2.54	Neoponera_verenae
670	Ponerinae		1	Neoponera	verenae	Neoponera_verenae_1	Neoponera verenae	osu_np	Argentina	hanish_2019	2.708524938	2.08	2.245	1.61	0.445	1.3	3.575	12.228	0.785	0.3207	1.21	3.05	2.355	Neoponera_verenae
671	Myrmicinae		1	Tetramorium	vertigum	Tetramorium_vertigum	Tetramorium sp._near vertigum Bolton, 1977	sara_a	Malaysia	pfeiffer_2014	3.420588235	0.951	0.935	0.479	0.279	0.762	1.18	3.822	0.114	0.254545	0.655	NA	0.83863	Tetramorium_vertigum
672	Myrmicinae		1	Tetramorium	vertigum	Tetramorium_vertigum_1	Tetramorium sp._near vertigum Bolton, 1977	sara_l	Malaysia	pfeiffer_2014	3.297058824	NA	NA	NA	NA	NA	NA	NA	NA	NA	NA	NA	NA	Tetramorium_vertigum
673	Myrmicinae		1	Tetramorium	vertigum	Tetramorium_vertigum_2	Tetramorium sp._near vertigum Bolton, 1977	sara_k	Malaysia	pfeiffer_2014	3.538235294	NA	NA	NA	NA	NA	NA	NA	NA	NA	NA	NA	NA	Tetramorium_vertigum
674	Ponerinae		1	Pachycondyla	villosa	Pachycondyla_villosa	Pachycondyla villosa	ebcc	Peru	davidson_2003	2.796217647	2.44	2.767	1.677	0.474	1.698	4.198	14.25	0.406	0.851	1.934	3.970736078	2.778460365	Pachycondyla_villosa
675	Ponerinae		1	Neoponera	villosa	Neoponera_villosa	Neoponera villosa	igu_np	Argentina	hanish_2019	3.324156671	2.805	3.05	2.26	0.58	1.959	4.59	15.686	0.74	0.2705	1.88	3.72	2.925	Neoponera_villosa
676	Ponerinae		1	Neoponera	villosa	Neoponera_villosa_1	Neoponera villosa	igu_np	Argentina	hanish_2019	2.926459446	2.67	2.785	2.15	0.54	1.84	4.315	15.127	0.74	0.3268	1.675	3.475	2.715	Neoponera_villosa
677	Ponerinae		1	Neoponera	villosa	Neoponera_villosa_2	Neoponera villosa	osu_np	Argentina	hanish_2019	3.186450143	2.855	3	2.25	0.545	2.005	4.625	15.824	0.755	0.3067	1.805	3.635	2.79	Neoponera_villosa
678	Ponerinae		1	Neoponera	villosa	Neoponera_villosa_3	Neoponera villosa	osu_np	Argentina	hanish_2019	3.186450143	2.84	2.955	2.155	0.555	2.043	4.735	15.946	0.765	0.3384	1.755	3.605	2.8	Neoponera_villosa
680	Myrmicinae		3	Pheidole	vistana	Pheidole_vistana	Pheidole vistana (7)	torrey_pines	USA	tillberg_2007	2.389411765	0.712	0.843	0.412	0.16	0.479	1.201	3.76	0.15	0.278766311	0.429	NA	NA	Pheidole_vistana
681	Myrmicinae		3	Pheidole	vistana	Pheidole_vistana_1	Pheidole vistana (5)	elliot	USA	tillberg_2007	3.095882353	NA	NA	NA	NA	NA	NA	NA	NA	NA	NA	NA	NA	Pheidole_vistana
682	Myrmicinae		3	Pheidole	vistana	Pheidole_vistana_2	Pheidole vistana (2)	sweetwater	USA	tillberg_2007	3.333529412	NA	NA	NA	NA	NA	NA	NA	NA	NA	NA	NA	NA	Pheidole_vistana
683	Formicinae		3	Camponotus	vitreus	Camponotus_vitreus	Camponotus vitreus (Smith)a, b, d, e	nq_12	Australia	bluthgen_2003	2.308637353	0.797	0.864	0.336	0.229	0.592	1.186	3.521	0.194	0.427083	0.617	1.100816061	0.845712126	Camponotus_vitreus
685	Myrmicinae		3	Solenopsis	wasmanni	Solenopsis_wasmanni	Solenopsis wasmanni (2)	herradura	Argentina	tillberg_2007	2.235294118	0.608	0.708	0.31	0.208	0.539	0.721	2.8	0.035	0.152542373	0.366	0.563337377	0.452216762	Solenopsis_wasmanni
686	Myrmicinae		1	Tetramorium	wroughtonii	Tetramorium_wroughtonii	Tetramorium wroughtonii Forel	nq_12	Australia	bluthgen_2003	3.116530294	0.653	0.678	0.401	0.254	0.541	0.741	2.836	0.097	0.283185841	0.428	0.66887966	0.569943857	Tetramorium_wroughtonii
687	Myrmicinae		3	Solenopsis	xyloni	Solenopsis_xyloni	Solenopsis xyloni (5)	torrey_pines	USA	tillberg_2007	2.139117647	1.204	1.171	0.618	0.267	1.05	1.431	5.179	0.123	0.270708796	0.65	1.202110228	0.739516058	Solenopsis_xyloni
688	Myrmicinae		3	Solenopsis	xyloni	Solenopsis_xyloni_1	Solenopsis xyloni (8)	elliot	USA	tillberg_2007	2.485882353	NA	NA	NA	NA	NA	NA	NA	NA	NA	NA	NA	NA	Solenopsis_xyloni
689	Myrmicinae		3	Solenopsis	xyloni	Solenopsis_xyloni_2	Solenopsis xyloni (5)	sweetwater	USA	tillberg_2007	3.166470588	NA	NA	NA	NA	NA	NA	NA	NA	NA	NA	NA	NA	Solenopsis_xyloni
690	Formicinae		3	Polyrhachis	yorkana	Polyrhachis_yorkana	P. (Cyrtomyrma) yorkana Forel	nq_12	Australia	bluthgen_2003	1.930752059	1.639	1.534	0.575	0.389	1.113	2.103	6.076	0.307	0.48631	1.191	1.882133098	1.430967854	Polyrhachis_yorkana
691	Formicinae		3	Polyrhachis	ypsilon	Polyrhachis_ypsilon	Polyrhachis (Polyrhachis) ypsilon	bafr	Brunei	davidson_2003	2.140876732	2.543	2.914	1.245	0.698	1.729	4.159	10.771	0.274	1.344	2.012	4.415	NA	Polyrhachis_ypsilon
